# Supplementary material for: Human serum and platelet lysate are appropriate xeno-free alternatives for clinical-grade production of human MuStem cell batches
Source: Stem Cell Res Ther. 2018 May 2;9:128. doi: 10.1186/s13287-018-0852-y (PMC5932844; doi:10.1186/s13287-018-0852-y)
Supplement: Supplementary file 5 — Table S5. The UMI counts for each gene in each sample normalized by dividing by the sum of UMI counts across all genes in the same sample. Normalized UMI counts expressed in UPM (UMI counts for one gene per 1,000,000 UMI counts for all genes) (XLSX 8238 kb) [file 13287_2018_852_MOESM5_ESM.xlsx]

## Sheet: Feuil1
				Gene ontology								UPM expression data							UMI expression data
Gene name	Entrez gene identifier	Gene synonyms	Gene description	Biological process terms	Biological process identifiers	Molecular function terms	Molecular function identifiers	Cellular component terms	Cellular component identifiers	Group ( hPL versus HS)		hMuStemHS_Donor#4	hMuStemHS_Donor#5	hMuStemHS_Donor#6	hMuStemhPL_Donor#4	hMuStemhPL_Donor#5	hMuStemhPL_Donor#6		hMuStemHS_Donor#4	hMuStemHS_Donor#5	hMuStemHS_Donor#6	hMuStemhPL_Donor#4	hMuStemhPL_Donor#5	hMuStemhPL_Donor#6
MAPK7	5598	BMK1;ERK4;ERK5;PRKM7	mitogen-activated protein kinase 7;BMK-1;BMK1 kinase;ERK-5;MAP kinase 7;MAPK 7;big MAP kinase 1;extracellular signal-regulated kinase 5;extracellular-signal-regulated kinase 5	cAMP-mediated signaling (0019933);cell cycle (0007049);cell differentiation (0030154);single-organism developmental process (0044767);cellular response to hydrogen peroxide (0070301);cellular response to laminar fluid shear stress (0071499);cellular response to transforming growth factor beta stimulus (0071560);innate immune response (0045087);MyD88-dependent toll-like receptor signaling pathway …	0019933;0019935;0019932;0035556;0007165;0050794;0050789;0065007;0008150;0051716;0009987;0050896;0007154;0044763;0044699;0044700;0023052;0007049;0030154;0048869;0044767;0032502;0071363;0070848;0010033;0042221;0071310;0070887;0070301;0034614;0000302;0006979;0006950;1901700;0034599;0033554;1901701;0042542;0010035;0071499;0034616;0034405;0071498;0071560;0071495;0009719;0071559;0045087;0006952;0006955…	ATP binding (0005524);MAP kinase activity (0004707);mitogen-activated protein kinase binding (0051019)	0005524;0032550;0001883;0001882;0036094;0005488;0003674;0097159;0097367;1901363;0032549;0032559;0030554;0017076;0000166;1901265;0032555;0032553;0035639;0043168;0043167;0004707;0004702;0004674;0004672;0016301;0016772;0016740;0003824;0016773;0005057;0004871;0060089;0051019;0019901;0019900;0019899;0005515	cytosol (0005829);PML body (0016605)	0005737;0044424;0044464;0005575;0005623;0005622;0005829;0044444;0005654;0044428;0044446;0044422;0043226;0043229;0005634;0043231;0043227;0031981;0070013;0043233;0031974;0016605;0016604;0044451			5.48	0.00	7.28	1.17	0.00	9.97		4	0	3	1	0	5
C2	717	ARMD14;CO2;DADB-122G4.1	complement component 2;C3/C5 convertase;complement C2;complement component C2	single-organism metabolic process (0044710);complement activation, classical pathway (0006958);innate immune response (0045087);positive regulation of apoptotic cell clearance (2000427);regulation of complement activation (0030449);1903034;1903317;response to nutrient (0007584);proteolysis (0006508)	0006956;0002252;0002376;0008150;0002253;0050778;0002684;0002682;0050789;0065007;0048518;0048584;0048583;0050776;0006959;0006955;0050896;0072376;0019538;0043170;0071704;0008152;0044238;0044710;0044699;0006958;0002455;0016064;0019724;0002449;0002443;0002460;0002250;0045087;0006952;0006950;2000427;0050766;0045807;0030100;0051128;0060627;0050794;0051049;0032879;0051050;0051130;0050764;2000425;0030449…	metal ion binding (0046872);serine-type endopeptidase activity (0004252)	0046872;0043169;0043167;0005488;0003674;0004252;0004175;0070011;0008233;0016787;0003824;0008236;0017171	extracellular space (0005615);extracellular vesicular exosome (0070062);1903561	0005576;0005575;0005615;0044421;0070062;0031988;0031982;0043226;0065010;0043227;0043230;1903561			8.23	8.43	9.71	8.22	15.01	13.95		6	4	4	7	11	7
ATP1A2	477	FHM2;MHP2;RP11-536C5.4	ATPase, Na+/K+ transporting, alpha 2 polypeptide;Na(+)/K(+) ATPase alpha-2 subunit;Na+/K+ ATPase, alpha-A(+) catalytic polypeptide;Na+/K+ ATPase, alpha-B polypeptide;sodium pump subunit alpha-2;sodium-potassium ATPase catalytic subunit alpha-2;sodium/potassium-transporting ATPase alpha-2 chain;sodium/potassium-transporting ATPase subunit alpha-2	adult locomotory behavior (0008344);ATP biosynthetic process (0006754);single-organism biosynthetic process (0044711);ATP hydrolysis coupled proton transport (0015991);1902600;1902578;0098662;0098655;0098660;cardiac muscle contraction (0060048);cell communication by electrical coupling involved in cardiac conduction (0086064);1903522;cellular potassium ion homeostasis (0030007);cellular response …	0008344;0007626;0007610;0050896;0008150;0030534;0044707;0032501;0044699;0044708;0006754;0009152;0006164;0006163;0009117;0006753;0006796;0006793;0044237;0008152;0009987;0019637;0071704;0055086;0006139;0006725;0034641;0006807;0044238;0046483;1901360;0044281;0044710;0044763;0072521;1901564;0009165;1901293;0034654;0018130;0044249;0009058;0019438;0044271;1901362;1901576;0044711;0090407;0072522;1901566…	ATP binding (0005524);chaperone binding (0051087);metal ion binding (0046872);sodium:potassium-exchanging ATPase activity (0005391);1990239;steroid binding (0005496);hormone binding (0042562)	0005524;0032550;0001883;0001882;0036094;0005488;0003674;0097159;0097367;1901363;0032549;0032559;0030554;0017076;0000166;1901265;0032555;0032553;0035639;0043168;0043167;0051087;0005515;0046872;0043169;0005391;0008556;0015079;0015077;0022890;0008324;0015075;0022891;0022857;0005215;0022892;0046873;0015662;0042625;0042626;0015405;0015399;0022804;0016820;0016817;0016787;0003824;0043492;0042623;0016887…	caveola (0005901);0044853;0098589;0098590;dendritic spine (0043197);0036477;endosome (0005768);endomembrane system (0012505);sodium:potassium-exchanging ATPase complex (0005890);1902494;1902495;1990351;synapse (0045202);T-tubule (0030315);vesicle (0031982)	0005901;0044459;0044425;0005575;0016020;0044464;0005623;0005886;0071944;0044853;0045121;0098589;0098590;0005737;0044424;0005622;0043197;0044309;0043005;0042995;0097458;0044463;0030425;0036477;0005768;0043231;0043227;0043226;0043229;0044444;0012505;0005890;0090533;0098533;1902494;0043234;0032991;1902495;1990351;0016021;0031224;0005887;0031226;0045202;0030315;0042383;0031982			10.97	6.32	2.43	9.39	5.46	0.00		8	3	1	8	4	0
TAP1	6890	ABC17;ABCB2;APT1;D6S114E;PSF-1;PSF1;RING4;TAP1*0102N;TAP1N;DAAP-57C1.5	transporter 1, ATP-binding cassette, sub-family B (MDR/TAP);ABC transporter, MHC 1;ATP-binding cassette sub-family B member 2;ATP-binding cassette, sub-family B (MDR/TAP), member 2;antigen peptide transporter 1;peptide supply factor 1;peptide transporter PSF1;peptide transporter TAP1;peptide transporter involved in antigen processing 1;really interesting new gene 4 protein;transporter associated …	antigen processing and presentation of endogenous peptide antigen via MHC class I (0019885);antigen processing and presentation of exogenous peptide antigen via MHC class I, TAP-dependent (0002479);cytosol to ER transport (0046967);1902582;1902578;defense response (0006952);intracellular transport of viral proteins in host cell (0019060);1902583;1902579;regulation of viral process (0050792);pepti…	0019885;0002474;0048002;0019882;0002376;0008150;0002483;0019883;0042590;0002478;0019884;0002479;0046967;0016482;0046907;0006810;0051234;0051179;0051649;0051641;1902582;0044765;0044699;1902578;0006952;0006950;0050896;0019060;0030581;0006858;0051701;0044419;0051704;0044403;0051708;0006886;0015031;0008104;0033036;0045184;0071702;0034613;0070727;1902583;0044766;1902579;0075733;0046794;0016032;0044764…	ADP binding (0043531);ATP binding (0005524);ATPase activity, coupled to transmembrane movement of substances (0042626);MHC class Ib protein binding (0023029);peptide antigen binding (0042605);peptide transporter activity (0015197);protein homodimerization activity (0042803);TAP1 binding (0046978);TAP2 binding (0046979);MHC class I protein binding (0042288)	0043531;0032550;0001883;0001882;0036094;0005488;0003674;0097159;0097367;1901363;0032549;0032559;0030554;0017076;0000166;1901265;0032555;0032553;0043168;0043167;0005524;0035639;0042626;0015405;0015399;0022804;0022857;0005215;0016820;0016817;0016787;0003824;0043492;0042623;0016887;0017111;0016462;0016818;0023029;0042287;0005102;0005515;0042605;0003823;0042277;0033218;0015197;0022892;0042803;0042802…	0098588;0098589;mitochondrion (0005739);TAP complex (0042825)	0005789;0031090;0016020;0005575;0044422;0043226;0043227;0044425;0044432;0044444;0044424;0044464;0005623;0005622;0005737;0044446;0043229;0005783;0043231;0012505;0098588;0098589;0042175;0030176;0031227;0031300;0031224;0031301;0016021;0005739;0042825;0043234;0032991;0042824			12.34	4.21	9.71	8.22	4.09	5.98		9	2	4	7	3	3
FAM3A	60343	2.19;DLD;DXS560S;XAP-7;XX-FW89031B12.3	family with sequence similarity 3, member A;cytokine-like protein 2-19;protein FAM3A	biological_process (0008150)	8150	molecular_function (0003674)	3674	extracellular region (0005576)	0005576;0005575			2.74	8.43	0.00	8.22	2.73	5.98		2	4	0	7	2	3
MUC1	4582	ADMCKD;ADMCKD1;CA 15-3;CD227;EMA;H23AG;KL-6;MAM6;MCD;MCKD;MCKD1;MUC-1;MUC-1/SEC;MUC-1/X;MUC1/ZD;PEM;PEMT;PUM;RP11-263K19.2	mucin 1, cell surface associated;DF3 antigen;H23 antigen;Medullary cystic kidney disease, autosomal dominant;breast carcinoma-associated antigen DF3;cancer antigen 15-3;carcinoma-associated mucin;episialin;krebs von den Lungen-6;mucin 1, transmembrane;mucin-1;peanut-reactive urinary mucin;polymorphic epithelial mucin;tumor associated epithelial mucin;tumor-associated epithelial membrane antigen	cellular response to retinoic acid (0071300);cellular response to acid (0071229);DNA damage response, signal transduction by p53 class mediator resulting in cell cycle arrest (0006977);positive regulation of cell cycle (0045787);1902807;1902806;1903047;mitotic cell cycle (0000278);negative regulation of mitotic cell cycle (0045930);0044819;DNA damage response, signal transduction by p53 class med…	0044267;0019538;0043170;0071704;0008152;0008150;0044238;0044260;0044237;0009987;0071300;0032526;0001101;0042221;0050896;0033993;0010033;1901700;0071229;0070887;0051716;0071396;0071310;1901701;0006977;0030330;0042770;0006974;0033554;0006950;0035556;0007165;0050794;0050789;0065007;0007154;0044763;0044699;0044700;0023052;0072331;0071158;0071156;0010564;0051726;0090068;0045787;0048522;0048518;0072431…	p53 binding (0002039);RNA polymerase II core promoter proximal region sequence-specific DNA binding (0000978);transcription cofactor activity (0003712)	0002039;0005515;0005488;0003674;0000978;0000977;0000976;0043565;0003677;0003676;0097159;1901363;0044212;0000975;0001067;0001012;0000987;0001159;0003712;0000989;0000988	apical plasma membrane (0016324);0098590;0098589;cell surface (0009986);extracellular space (0005615);extracellular vesicular exosome (0070062);1903561;Golgi lumen (0005796);endomembrane system (0012505);integral to plasma membrane (0005887);nuclear chromatin (0000790);macromolecular complex (0032991)	0016324;0016020;0005575;0044459;0044425;0044464;0005623;0005886;0071944;0098590;0098589;0045177;0009986;0005737;0044424;0005622;0005615;0044421;0005576;0070062;0031988;0031982;0043226;0065010;0043227;0043230;1903561;0005796;0044431;0044444;0044446;0044422;0043229;0005794;0043231;0012505;0070013;0043233;0031974;0005887;0016021;0031224;0031226;0000790;0000785;0032991;0044427;0005694;0043232;0043228…			1.37	0.00	2.43	1.17	0.00	0.00		1	0	1	1	0	0
BIRC3	330	AIP1;API2;CIAP2;HAIP1;HIAP1;MALT2;MIHC;RNF49;c-IAP2	baculoviral IAP repeat containing 3;IAP homolog C;IAP-1;RING finger protein 49;TNFR2-TRAF signaling complex protein;TNFR2-TRAF-signaling complex protein 1;apoptosis inhibitor 2;baculoviral IAP repeat-containing 3;baculoviral IAP repeat-containing protein 3;inhibitor of apoptosis protein 1;mammalian IAP homolog C	cell surface receptor signaling pathway (0007166);innate immune response (0045087);necroptosis (0070266);negative regulation of apoptotic process (0043066);negative regulation of necroptosis (0060546);negative regulation of phosphorylation (0042326);negative regulation of reactive oxygen species metabolic process (2000378);NIK/NF-kappaB cascade (0038061);positive regulation of I-kappaB kinase/NF-…	0006915;0012501;0008219;0016265;0044699;0008150;0044763;0009987;0007166;0007165;0050794;0050789;0065007;0051716;0050896;0007154;0044700;0023052;0045087;0006952;0006950;0006955;0002376;0002756;0002224;0002221;0002758;0002218;0002253;0050778;0002684;0002682;0048518;0048584;0048583;0050776;0045089;0031349;0031347;0080134;0045088;0002757;0002764;0070266;0097300;0070265;0043066;0042981;0043067;0010941…	ubiquitin-protein ligase activity (0004842);transferase activity (0016740);zinc ion binding (0008270);protein binding (0005515);cysteine-type endopeptidase inhibitor activity involved in apoptotic process (0043027)	0016874;0003824;0003674;0004842;0019787;0016740;0008270;0046914;0046872;0043169;0043167;0005488;0005515;0043027;0004869;0004866;0030414;0004857;0030234;0061134;0061135;0043028;0016881;0016879	cytosol (0005829);membrane raft (0045121);0098589;nucleoplasm (0005654);spindle microtubule (0005876)	0005737;0044424;0044464;0005575;0005623;0005622;0005829;0044444;0045121;0098589;0016020;0044425;0005634;0043231;0043227;0043226;0043229;0043234;0032991;0005654;0044428;0044446;0044422;0031981;0070013;0043233;0031974;0005876;0005874;0044430;0005856;0043232;0043228;0015630;0005819			0.00	0.00	4.85	0.00	0.00	1.99		0	0	2	0	0	1
PRKACB	5567	PKA C-beta;PKACB;RP11-82H13.1	protein kinase, cAMP-dependent, catalytic, beta;cAMP-dependent protein kinase catalytic beta subunit isoform 4ab;cAMP-dependent protein kinase catalytic subunit beta;protein kinase A catalytic subunit beta	activation of phospholipase C activity (0007202);activation of protein kinase A activity (0034199);adenylate cyclase-modulating G-protein coupled receptor signaling pathway (0007188);blood coagulation (0007596);cellular response to glucagon stimulus (0071377);energy reserve metabolic process (0006112);epidermal growth factor receptor signaling pathway (0007173);fibroblast growth factor receptor s…	0007202;0010863;0010518;0010517;0060191;0051336;0050790;0019222;0050789;0065007;0008150;0065009;0060193;0051345;0043085;0009893;0048518;0044093;1900274;0034199;0032147;0045860;0001934;0001932;0031399;0032268;0031323;0050794;0051246;0060255;0080090;0042325;0019220;0051174;0031401;0032270;0031325;0048522;0051247;0010604;0042327;0045937;0010562;0033674;0043549;0051338;0051347;0045859;0007188;0007187…	ATP binding (0005524);cAMP-dependent protein kinase activity (0004691);magnesium ion binding (0000287);ubiquitin protein ligase binding (0031625)	0005524;0032550;0001883;0001882;0036094;0005488;0003674;0097159;0097367;1901363;0032549;0032559;0030554;0017076;0000166;1901265;0032555;0032553;0035639;0043168;0043167;0004691;0004690;0004674;0004672;0016301;0016772;0016740;0003824;0016773;0000287;0046872;0043169;0031625;0044389;0019899;0005515	cAMP-dependent protein kinase complex (0005952);1902554;1902911;1990234;1902494;centrosome (0005813);0097546;cilium part (0044441);cytosol (0005829);extracellular vesicular exosome (0070062);1903561;nucleoplasm (0005654);perinuclear region of cytoplasm (0048471);plasma membrane (0005886)	0005952;0044424;0044464;0005575;0005623;0005622;1902554;1902911;1990234;1902494;0043234;0032991;0005813;0005815;0044430;0044446;0044422;0043226;0043229;0005856;0043232;0043228;0015630;0097546;0044441;0044463;0042995;0005929;0005829;0044444;0005737;0070062;0031988;0031982;0065010;0043227;0043230;0044421;0005576;1903561;0005654;0044428;0005634;0043231;0031981;0070013;0043233;0031974;0048471;0005886…			15.08	16.86	19.41	19.95	12.28	13.95		11	8	8	17	9	7
BDNF-AS	497258	ANTI-BDNF;BDNF;BDNF-AS1;BDNFOS;NCRNA00049	BDNF antisense RNA	-	-	-	-	-	-			1.37	0.00	0.00	5.87	0.00	3.99		1	0	0	5	0	2
KAT8	84148	MOF;MYST1;ZC2HC8;hMOF;PP7073	K(lysine) acetyltransferase 8;MOZ, YBF2/SAS3, SAS2 and TIP60 protein 1;MYST histone acetyltransferase 1;MYST-1;histone acetyltransferase KAT8;histone acetyltransferase MYST1;lysine acetyltransferase 8;ortholog of Drosophila males absent on the first (MOF);probable histone acetyltransferase MYST1	macromolecular complex subunit organization (0043933);1902589;cellular modified amino acid metabolic process (0006575);histone H4-K16 acetylation (0043984);histone H4-K5 acetylation (0043981);histone H4-K8 acetylation (0043982);myeloid cell differentiation (0030099);negative regulation of transcription, DNA-dependent (0045892);1903506;1903507;1902679;positive regulation of transcription, DNA-depe…	0006325;0016043;0071840;0008150;0043933;0051276;0006996;0009987;0016573;0016570;0006464;0036211;0019538;0043170;0071704;0008152;0044238;0043412;0044267;0044260;0044237;0016569;0016568;0044710;0044699;1902589;0044763;0018393;0006475;0006473;0043543;0018394;0018205;0018193;0006575;0006520;0019752;0043436;0006082;0044281;1901564;0006807;0043984;0043967;0043981;0043982;0030099;0030154;0048869;0044767…	0090595;metal ion binding (0046872);methylated histone residue binding (0035064);transcription factor binding (0008134);enzyme binding (0019899);histone acetyltransferase activity (H4-K5 specific) (0043995);histone acetyltransferase activity (H4-K8 specific) (0043996);histone acetyltransferase activity (H4-K16 specific) (0046972)	0016407;0016747;0016746;0016740;0003824;0003674;0004402;0090595;0008080;0016410;0046872;0043169;0043167;0005488;0035064;0042393;0005515;0008134;0019899;0043995;0010485;0043996;0046972	protein acetyltransferase complex (0031248);1902493;1990234;1902494;kinetochore (0000776);0098687;MLL1 complex (0071339);MSL complex (0072487);nuclear membrane (0031965)	0000123;0031248;0044424;0044464;0005575;0005623;0005622;1902493;1990234;1902494;0043234;0032991;0044451;0044428;0044446;0044422;0043226;0043229;0005634;0043231;0043227;0005654;0031981;0070013;0043233;0031974;0000776;0043232;0043228;0044427;0005694;0000775;0098687;0071339;0044665;0035097;0034708;0072487;0031965;0031090;0016020;0005635;0031967;0031975;0012505;0032993			6.86	4.21	7.28	8.22	4.09	3.99		5	2	3	7	3	2
VPS28	51160	-	vacuolar protein sorting 28 homolog (S. cerevisiae);ESCRT-I complex subunit VPS28;vacuolar protein sorting-associated protein 28 homolog;yeast class E protein Vps28p homolog	1902582;1902578;intracellular transport of virus (0075733);1902579;1902583;membrane organization (0061024);negative regulation of protein ubiquitination (0031397);1903320;1903321;viral protein processing (0019082);multi-organism metabolic process (0044033);virion assembly (0019068);protein targeting to vacuole involved in ubiquitin-dependent protein catabolic process via the multivesicular body s…	0016197;1902582;0044765;0006810;0051234;0051179;0008150;0044699;1902578;0046907;0051649;0051641;0075733;0046794;0016032;0044403;0044419;0051704;0044764;0009987;0044766;1902579;1902583;0019058;0061024;0016043;0071840;0031397;0031396;1903320;0031399;0032268;0031323;0019222;0050789;0065007;0050794;0051246;0060255;0080090;1903321;0031400;0032269;0031324;0009892;0048519;0048523;0051248;0010605;0015031…	protein complex binding (0032403)	0005515;0005488;0003674;0032403	cytosol (0005829);endomembrane system (0012505);0098588;ESCRT I complex (0000813);0036452;extracellular vesicular exosome (0070062);1903561;plasma membrane (0005886);late endosome membrane (0031902)	0005737;0044424;0044464;0005575;0005623;0005622;0005829;0044444;0005768;0043231;0043227;0043226;0043229;0012505;0010008;0031090;0016020;0044422;0044440;0044446;0098588;0000813;0036452;0043234;0032991;0044425;0070062;0031988;0031982;0065010;0043230;0044421;0005576;1903561;0005886;0071944;0031902;0005770			198.81	141.18	145.58	188.97	185.63	205.34		145	67	60	161	136	103
BCKDHB	594	E1B;dJ279A18.1;RP1-279A18.1	branched chain keto acid dehydrogenase E1, beta polypeptide;2-oxoisovalerate dehydrogenase beta subunit;2-oxoisovalerate dehydrogenase subunit beta, mitochondrial;BCKDE1B;BCKDH E1-beta;E1b-beta subunit of the branched-chain complex;branched chain alpha-ketoacid dehydrogenase E1-beta subunit;branched-chain alpha-keto acid dehydrogenase E1 component beta chain	branched-chain amino acid catabolic process (0009083);single-organism cellular process (0044763);cellular nitrogen compound metabolic process (0034641);response to cAMP (0051591);response to glucocorticoid stimulus (0051384);response to nutrient (0007584);oxidation-reduction process (0055114)	0009083;0009063;0006520;0019752;0043436;0006082;0044237;0008152;0008150;0009987;0044281;0044710;0044699;0044763;0071704;0044238;1901564;0006807;0046395;0016054;0044248;0009056;0044282;0044712;1901575;1901565;0009081;0034641;0051591;0014074;0010243;0009719;0050896;0010033;0042221;1901698;0014070;0046683;1901700;0051384;0031960;0048545;0009725;0033993;0007584;0031667;0009991;0009605;0055114	3-methyl-2-oxobutanoate dehydrogenase (2-methylpropanoyl-transferring) activity (0003863);alpha-ketoacid dehydrogenase activity (0003826);carboxy-lyase activity (0016831);protein complex binding (0032403)	0003863;0016624;0016903;0016491;0003824;0003674;0003826;0016831;0016830;0016829;0005515;0005488;0032403	mitochondrial alpha-ketoglutarate dehydrogenase complex (0005947);1902494	0005947;0030062;0044429;0044444;0044424;0044464;0005575;0005623;0005622;0005737;0044446;0044422;0043226;0043229;0005739;0043231;0043227;0045239;0043234;0032991;0005759;0070013;0043233;0031974;0045240;1990204;1902494			1.37	0.00	4.85	5.87	5.46	1.99		1	0	2	5	4	1
ZMYND8	23613	PRKCBP1;PRO2893;RACK7;RP5-890O15.1	zinc finger, MYND-type containing 8;CTCL tumor antigen se14-3;cutaneous T-cell lymphoma-associated antigen se14-3;predicted protein of HQ2893;protein kinase C-binding protein 1;zinc finger MYND domain-containing protein 8	negative regulation of transcription from RNA polymerase II promoter (0000122);1903506;1903507;1902679	0000122;0006357;0006355;0010468;0060255;0019222;0050789;0065007;0008150;1903506;2001141;0010556;0009889;0031326;0031323;0050794;0051252;0019219;0051171;0080090;2000112;0045892;0010629;0010605;0009892;0048519;1903507;1902679;0010558;0009890;0031327;0031324;0048523;0051253;0045934;0051172;2000113	repressing transcription factor binding (0070491);RNA polymerase II transcription corepressor activity (0001106);zinc ion binding (0008270)	0070491;0008134;0005515;0005488;0003674;0001106;0001104;0001076;0000989;0000988;0003712;0001191;0003714;0008270;0046914;0046872;0043169;0043167	nucleus (0005634)	0005634;0043231;0043227;0043226;0005575;0043229;0044424;0044464;0005623;0005622			20.57	18.96	31.54	27.00	24.57	41.86		15	9	13	23	18	21
ARHGEF25	115557	GEFT;p63RhoGEF	Rho guanine nucleotide exchange factor (GEF) 25;RAC/CDC42 exchange factor;RhoA/RAC/CDC42 exchange factor;guanine nucleotide exchange factor GEFT;rac/Cdc42/Rho exchange factor GEFT;rho guanine nucleotide exchange factor 25;rhoA/Rac/Cdc42 guanine nucleotide exchange factor GEFT	positive regulation of Rho GTPase activity (0032321);1902531;positive regulation of GTP catabolic process (0033126)	0032321;0032319;0032318;0043087;0033124;0009118;0019219;0031323;0019222;0050789;0065007;0008150;0050794;0051171;0080090;0033121;0030811;0006140;0019220;0051174;0031329;0009894;1900542;0051336;0050790;0065009;0046578;0051056;1902531;0009966;0010646;0023051;0048583;0035023;0032320;0043547;0033126;0033123;0030813;0031331;0009896;0009893;0048518;0031325;0048522;0045981;0045935;0051173;0045937;0010562…	Rho guanyl-nucleotide exchange factor activity (0005089)	0005089;0005088;0005085;0003674;0030695;0060589;0030234;0005083	cytosol (0005829);plasma membrane (0005886);sarcomere (0030017)	0005829;0044444;0044424;0044464;0005575;0005623;0005622;0005737;0030016;0043292;0043232;0043228;0043226;0043229;0005886;0016020;0071944;0030017;0044449;0044422			1.37	0.00	2.43	1.17	0.00	0.00		1	0	1	1	0	0
CD164	8763	MGC-24;MUC-24;endolyn;RP11-425D10.9	CD164 molecule, sialomucin;CD164 antigen, sialomucin;CD164 variant C;MGC-24v;multi-glycosylated core protein 24;sialomucin core protein 24	hemopoiesis (0030097);heterophilic cell-cell adhesion (0007157);0098742;0098609;immune response (0006955);muscle organ development (0007517);negative regulation of cell adhesion (0007162);negative regulation of cell proliferation (0008285);signal transduction (0007165)	0007155;0022610;0008150;0030097;0048534;0044767;0032502;0044699;0048513;0048856;0048731;0007275;0044707;0032501;0002520;0002376;0007157;0098742;0098609;0006955;0050896;0007517;0061061;0007162;0030155;0050794;0050789;0065007;0048523;0048519;0008285;0042127;0007165;0051716;0009987;0007154;0044763;0044700;0023052;0016337	protein binding (0005515)	0005515;0005488;0003674	endomembrane system (0012505);extracellular region (0005576);integral to plasma membrane (0005887);lysosomal membrane (0005765);0098588;endosome membrane (0010008)	0005768;0043231;0043227;0043226;0005575;0043229;0044424;0044464;0005623;0005622;0044444;0005737;0012505;0005576;0005887;0016021;0031224;0044425;0016020;0031226;0044459;0005886;0071944;0005764;0000323;0005773;0005765;0005774;0031090;0044422;0044437;0044446;0098588;0010008;0044440			216.64	280.26	380.93	179.58	247.05	334.92		158	133	157	153	181	168
RAB8B	51762	-	RAB8B, member RAS oncogene family;RAB-8b protein;ras-related protein Rab-8B	adherens junction organization (0034332);antigen processing and presentation (0019882);GTP catabolic process (0006184);single-organism catabolic process (0044712);positive regulation of cell projection organization (0031346);positive regulation of corticotropin secretion (0051461);positive regulation of multicellular organismal process (0051240);1903530;positive regulation of cell communication (…	0034332;0045216;0034330;0016043;0071840;0008150;0044763;0009987;0044699;0019882;0002376;0006184;0009154;0006195;0006163;0009117;0006753;0006796;0006793;0044237;0008152;0019637;0071704;0055086;0006139;0006725;0034641;0006807;0044238;0046483;1901360;0044281;0044710;0072521;1901564;0009166;1901292;0034655;0019439;0044248;0009056;0044270;0046700;1901361;1901575;0044712;0046434;0072523;1901565;0009150…	GDP binding (0019003);GTP binding (0005525);GTPase activity (0003924);receptor binding (0005102);TPR domain binding (0030911)	0019003;0032550;0001883;0001882;0036094;0005488;0003674;0097159;0097367;1901363;0032549;0032561;0019001;0017076;0000166;1901265;0032555;0032553;0043168;0043167;0005525;0035639;0003924;0017111;0016462;0016818;0016817;0016787;0003824;0005102;0005515;0030911;0019904	cell tip (0051286);extracellular vesicular exosome (0070062);1903561;mitochondrion (0005739);perinuclear region of cytoplasm (0048471);peroxisomal membrane (0005778);0098588;plasma membrane (0005886);endosome (0005768);synaptic vesicle (0008021);trans-Golgi network transport vesicle (0030140);secretory granule membrane (0030667);phagocytic vesicle membrane (0030670)	0051286;0060187;0044464;0005575;0005623;0070062;0031988;0031982;0043226;0065010;0043227;0043230;0044421;0005576;1903561;0005739;0043231;0043229;0044424;0005622;0044444;0005737;0048471;0005778;0031903;0031090;0016020;0044422;0042579;0044438;0044446;0098588;0044439;0005777;0045335;0030139;0016023;0031410;0005886;0071944;0005768;0012505;0008021;0044456;0045202;0030140;0005798;0044431;0005794;0030133…			34.28	27.39	72.79	28.17	58.69	89.71		25	13	30	24	43	45
CAP1	10487	CAP;CAP1-PEN;RP11-115D7.1	CAP, adenylate cyclase-associated protein 1 (yeast);CAP 1;adenylyl cyclase-associated protein 1	actin cytoskeleton organization (0030036);1902589;activation of adenylate cyclase activity (0007190);ameboidal cell migration (0001667);axon guidance (0007411);establishment or maintenance of cell polarity (0007163);platelet activation (0030168);platelet degranulation (0002576);1902578;receptor-mediated endocytosis (0006898);signal transduction (0007165)	0030036;0007010;0006996;0009987;0008150;0016043;0071840;0030029;0044763;0044699;1902589;0007190;0045762;0030819;0030804;0030801;0030799;0006140;0019219;0031323;0019222;0050789;0065007;0050794;0051171;0080090;0019220;0051174;0045981;0045935;0031325;0009893;0048518;0048522;0051173;0045937;0010562;0030802;0030808;0031326;0009889;0030810;0031328;0009891;0030816;0030814;1900542;1900544;0030817;1900371…	actin binding (0003779)	0003779;0008092;0005515;0005488;0003674	cortical actin cytoskeleton (0030864);extracellular vesicular exosome (0070062);1903561;focal adhesion (0005925);plasma membrane (0005886)	0030864;0030863;0005856;0043232;0043228;0043226;0005575;0043229;0044424;0044464;0005623;0005622;0044448;0044444;0005737;0005938;0071944;0044430;0044446;0044422;0015629;0070062;0031988;0031982;0065010;0043227;0043230;0044421;0005576;1903561;0005925;0005924;0005912;0070161;0030054;0030055;0005886;0016020			304.39	459.37	589.59	271.13	282.54	512.34		222	218	243	231	207	257
CAP2	10486	RP11-14H3.2	CAP, adenylate cyclase-associated protein, 2 (yeast);2810452G09Rik;CAP 2;adenylyl cyclase-associated protein 2	activation of adenylate cyclase activity (0007190);axon guidance (0007411);cytoskeleton organization (0007010);establishment or maintenance of cell polarity (0007163);signal transduction (0007165)	0007190;0045762;0030819;0030804;0030801;0030799;0006140;0019219;0031323;0019222;0050789;0065007;0008150;0050794;0051171;0080090;0019220;0051174;0045981;0045935;0031325;0009893;0048518;0048522;0051173;0045937;0010562;0030802;0030808;0031326;0009889;0030810;0031328;0009891;0030816;0030814;1900542;1900544;0030817;1900371;1900373;0031281;0031279;0050790;0065009;0043085;0044093;0045761;0051339;0051349…	actin binding (0003779)	0003779;0008092;0005515;0005488;0003674	plasma membrane (0005886)	0005886;0016020;0005575;0044464;0005623;0071944			109.69	149.61	80.07	110.33	65.52	43.86		80	71	33	94	48	22
TBC1D19	55296	-	TBC1 domain family, member 19;TBC1 domain family member 19	positive regulation of Rab GTPase activity (0032851);1902531;positive regulation of GTP catabolic process (0033126);regulation of cilium assembly (1902017)	0032851;0032313;0032318;0043087;0033124;0009118;0019219;0031323;0019222;0050789;0065007;0008150;0050794;0051171;0080090;0033121;0030811;0006140;0019220;0051174;0031329;0009894;1900542;0051336;0050790;0065009;0046578;0051056;1902531;0009966;0010646;0023051;0048583;0032483;0032320;0043547;0033126;0033123;0030813;0031331;0009896;0009893;0048518;0031325;0048522;0045981;0045935;0051173;0045937;0010562…	Rab GTPase activator activity (0005097);protein binding (0005515)	0005097;0005099;0005083;0030695;0060589;0030234;0003674;0005096;0008047;0005515;0005488	-	-			15.08	21.07	14.56	16.43	9.55	5.98		11	10	6	14	7	3
UQCRHL	440567	hCG_25371	ubiquinol-cytochrome c reductase hinge protein-like;hCG25371	-	-	-	-	-	-			1.37	0.00	0.00	0.00	0.00	0.00		1	0	0	0	0	0
SETD4	54093	C21orf18;C21orf27	SET domain containing 4;SET domain-containing protein 4	methylation (0032259)	0032259;0008152;0008150	methyltransferase activity (0008168)	0008168;0016741;0016740;0003824;0003674	-	-			15.08	23.18	14.56	11.74	16.38	3.99		11	11	6	10	12	2
PRDM2	7799	HUMHOXY1;KMT8;MTB-ZF;RIZ;RIZ1;RIZ2;RP5-1177E19.1	PR domain containing 2, with ZNF domain;GATA-3 binding protein G3B;GATA-3-binding protein G3B;MTE-binding protein;PR domain zinc finger protein 2;PR domain-containing protein 2;lysine N-methyltransferase 8;retinoblastoma protein-binding zinc finger protein;retinoblastoma protein-interacting zinc finger protein;zinc finger protein RIZ;zinc-finger DNA-binding protein	regulation of transcription, DNA-dependent (0006355);1903506;transcription, DNA-dependent (0006351);0097659;histone lysine methylation (0034968);macromolecular complex subunit organization (0043933);single-organism metabolic process (0044710);1902589	0006355;0010468;0060255;0019222;0050789;0065007;0008150;1903506;2001141;0010556;0009889;0031326;0031323;0050794;0051252;0019219;0051171;0080090;2000112;0006351;0034645;0009059;0043170;0071704;0008152;1901576;0009058;0044249;0044237;0009987;0044260;0097659;0032774;0016070;0090304;0006139;0006725;0034641;0006807;0044238;0046483;1901360;0034654;0018130;0019438;0044271;1901362;0010467;0034968;0016571…	DNA binding (0003677);histone-lysine N-methyltransferase activity (0018024);sequence-specific DNA binding transcription factor activity (0003700);zinc ion binding (0008270)	0003677;0003676;0097159;0005488;0003674;1901363;0018024;0016279;0008276;0008168;0016741;0016740;0003824;0016278;0008170;0008757;0042054;0003700;0001071;0008270;0046914;0046872;0043169;0043167	nucleus (0005634);Golgi apparatus (0005794);endomembrane system (0012505)	0005634;0043231;0043227;0043226;0005575;0043229;0044424;0044464;0005623;0005622;0005794;0044444;0005737;0012505			30.16	16.86	14.56	25.82	16.38	23.92		22	8	6	22	12	12
KLHDC9	126823	KARCA1;RP11-544M22.9	kelch domain containing 9;kelch domain-containing protein 9;kelch/ankyrin repeat-containing cyclin A1-interacting protein	-	-	-	-	-	-			0.00	2.11	0.00	0.00	0.00	0.00		0	1	0	0	0	0
ABHD18	-	-	-	-	-	-	-	-	-			1.37	0.00	0.00	1.17	0.00	3.99		1	0	0	1	0	2
ZCCHC3	85364	C20orf99	zinc finger, CCHC domain containing 3;zinc finger CCHC domain-containing protein 3	-	-	0044822;RNA binding (0003723);zinc ion binding (0008270)	0044822;0003723;0003676;0097159;0005488;0003674;1901363;0008270;0046914;0046872;0043169;0043167	-	-			2.74	2.11	4.85	7.04	1.36	0.00		2	1	2	6	1	0
SULT1A2	6799	HAST4;P-PST;ST1A2;STP2;TSPST2	sulfotransferase family, cytosolic, 1A, phenol-preferring, member 2;P-PST 2;aryl sulfotransferase 2;arylamine sulfotransferase;phenol sulfotransferase 2;phenol-preferring phenol sulfotransferase2;phenol-sulfating phenol sulfotransferase 2;phenolic-metabolizing (P) form of PST;sulfotransferase 1A2;thermostable phenol sulfotransferase	3'-phosphoadenosine 5'-phosphosulfate metabolic process (0050427);amine biosynthetic process (0009309);catecholamine metabolic process (0006584);steroid metabolic process (0008202);sulfation (0051923);xenobiotic metabolic process (0006805)	0050427;0006790;0044237;0008152;0008150;0009987;0009150;0006163;0009117;0006753;0006796;0006793;0019637;0071704;0055086;0006139;0006725;0034641;0006807;0044238;0046483;1901360;0044281;0044710;0044699;0044763;0072521;1901564;0009259;0019693;1901135;0034035;0033875;0033865;0034032;0043436;0006082;0046128;0009119;0009116;1901657;0042278;0009309;0009308;0044271;0044249;0009058;1901566;1901576;0006584…	aryl sulfotransferase activity (0004062);flavonol 3-sulfotransferase activity (0047894)	0004062;0008146;0016782;0016740;0003824;0003674;0047894	cytosol (0005829)	0005829;0044444;0044424;0044464;0005575;0005623;0005622;0005737			0.00	2.11	0.00	0.00	0.00	0.00		0	1	0	0	0	0
BRMS1	25855	-	breast cancer metastasis suppressor 1;breast cancer metastasis-suppressor 1	apoptotic process (0006915);negative regulation of NF-kappaB transcription factor activity (0032088);1903506;negative regulation of transcription, DNA-dependent (0045892);1903507;1902679;positive regulation of anoikis (2000210);positive regulation of protein deacetylation (0090312);transcription, DNA-dependent (0006351);0097659	0006915;0012501;0008219;0016265;0044699;0008150;0044763;0009987;0032088;0043433;0044092;0065009;0065007;0048519;0050789;0051090;0006355;0010468;0060255;0019222;1903506;2001141;0010556;0009889;0031326;0031323;0050794;0051252;0019219;0051171;0080090;2000112;0045892;0010629;0010605;0009892;1903507;1902679;0010558;0009890;0031327;0031324;0048523;0051253;0045934;0051172;2000113;2000210;0043065;0042981…	NF-kappaB binding (0051059)	0051059;0008134;0005515;0005488;0003674	cytoplasm (0005737);nucleus (0005634)	0005737;0044424;0044464;0005575;0005623;0005622;0005634;0043231;0043227;0043226;0043229			89.12	99.04	77.64	69.25	62.79	89.71		65	47	32	59	46	45
BAZ1A	11177	ACF1;WALp1;WCRF180;hACF1;HSPC317	bromodomain adjacent to zinc finger domain, 1A;ATP-dependent chromatin remodeling protein;ATP-dependent chromatin-remodeling protein;ATP-utilizing chromatin assembly and remodeling factor 1;CHRAC subunit ACF1;bromodomain adjacent to zinc finger domain protein 1A;hWALp1;williams syndrome transcription factor-related chromatin-remodeling factor 180	chromatin remodeling (0006338);macromolecular complex subunit organization (0043933);DNA-dependent DNA replication (0006261);regulation of transcription, DNA-dependent (0006355);1903506;transcription, DNA-dependent (0006351);0097659	0006338;0016568;0006325;0016043;0071840;0008150;0043933;0051276;0006996;0009987;0006261;0006260;0006259;0044260;0043170;0071704;0008152;0044237;0090304;0006139;0006725;0034641;0006807;0044238;0046483;1901360;0034645;0009059;1901576;0009058;0044249;0006355;0010468;0060255;0019222;0050789;0065007;1903506;2001141;0010556;0009889;0031326;0031323;0050794;0051252;0019219;0051171;0080090;2000112;0006351…	zinc ion binding (0008270);histone acetyltransferase activity (0004402);0090595;protein binding (0005515)	0008270;0046914;0046872;0043169;0043167;0005488;0003674;0004402;0090595;0008080;0016407;0016747;0016746;0016740;0003824;0016410;0005515	ACF complex (0016590);CHRAC (0008623);nuclear chromosome (0000228)	0016590;0031010;0070603;0043234;0032991;0005575;0044428;0044446;0044422;0043226;0044424;0044464;0005623;0005622;0043229;0005634;0043231;0043227;0008623;0000228;0005694;0043232;0043228;0031981;0070013;0043233;0031974			27.42	29.50	41.25	30.52	38.22	41.86		20	14	17	26	28	21
CCDC81	60494	-	coiled-coil domain containing 81;coiled-coil domain-containing protein 81	-	-	-	-	-	-			1.37	4.21	0.00	0.00	1.36	3.99		1	2	0	0	1	2
UBR7	55148	C14orf130	ubiquitin protein ligase E3 component n-recognin 7 (putative);N-recognin-7;putative E3 ubiquitin-protein ligase UBR7	protein ubiquitination (0016567)	0008150;0016567;0032446;0070647;0006464;0036211;0019538;0043170;0071704;0008152;0044238;0043412;0044267;0044260;0044237;0009987	ubiquitin-protein ligase activity (0004842);transferase activity (0016740);zinc ion binding (0008270)	0016874;0003824;0003674;0004842;0019787;0016740;0008270;0046914;0046872;0043169;0043167;0005488;0016881;0016879	-	-			23.31	23.18	38.82	30.52	25.93	31.90		17	11	16	26	19	16
RNF157	114804	-	ring finger protein 157;RING finger protein 157	-	-	zinc ion binding (0008270)	0008270;0046914;0046872;0043169;0043167;0005488;0003674	-	-			0.00	2.11	0.00	0.00	0.00	0.00		0	1	0	0	0	0
ENO3	2027	GSD13;MSE	enolase 3 (beta, muscle);2-phospho-D-glycerate hydrolyase;beta-enolase;muscle-specific enolase;skeletal muscle enolase	aging (0007568);gluconeogenesis (0006094);single-organism biosynthetic process (0044711);glycolysis (0006096);pyruvate metabolic process (0006090);single-organism cellular process (0044763);single-organism catabolic process (0044712);response to drug (0042493);skeletal muscle tissue regeneration (0043403);substantia nigra development (0021762);neural nucleus development (0048857);midbrain develop…	0007568;0044767;0032502;0008150;0044699;0005975;0044238;0008152;0071704;0006094;0006006;0019318;0005996;0044723;0044710;0019319;0046364;0016051;0044711;0009058;1901576;0006096;0006090;0032787;0019752;0043436;0006082;0044237;0009987;0044281;0044763;0006091;0044724;0016052;1901575;0009056;0044712;0042493;0042221;0050896;0043403;0042246;0009888;0048856;0031099;0048589;0040007;0042060;0009611;0006950…	magnesium ion binding (0000287);phosphopyruvate hydratase activity (0004634);protein homodimerization activity (0042803);protein heterodimerization activity (0046982)	0000287;0046872;0043169;0043167;0005488;0003674;0004634;0016836;0016835;0016829;0003824;0042803;0042802;0005515;0046983;0046982	extracellular space (0005615);extracellular vesicular exosome (0070062);1903561;phosphopyruvate hydratase complex (0000015);1902494;plasma membrane (0005886)	0005737;0044424;0044464;0005575;0005623;0005622;0005829;0044444;0005615;0044421;0005576;0070062;0031988;0031982;0043226;0065010;0043227;0043230;1903561;0000015;0044445;1902494;0043234;0032991;0005886;0016020;0071944			640.31	809.16	118.89	517.61	278.45	13.95		467	384	49	441	204	7
SLC11A2	4891	DCT1;DMT1;NRAMP2;OK/SW-cl.20	solute carrier family 11 (proton-coupled divalent metal ion transporter), member 2;DMT-1;NRAMP 2;divalent cation transporter 1;natural resistance-associated macrophage protein 2;solute carrier family 11 (proton-coupled divalent metal ion transporters), member 2;solute carrier family 11 member 2	activation of cysteine-type endopeptidase activity involved in apoptotic process (0006919);positive regulation of apoptotic process (0043065);positive regulation of proteolysis (0045862);zymogen activation (0031638);cadmium ion transmembrane transport (0070574);1902578;0098662;0098655;0098660;cellular iron ion homeostasis (0006879);cellular response to hypoxia (0071456);cellular response to iron …	0006919;0043280;0043065;0042981;0043067;0010941;0050794;0050789;0065007;0008150;0043068;0010942;0048522;0048518;0043281;2000116;0052548;0052547;0030162;0051246;0060255;0019222;0080090;0051336;0050790;0065009;0006915;0012501;0008219;0016265;0044699;0044763;0009987;2001056;0010950;0010952;0045862;0032270;0031325;0009893;0031323;0032268;0051247;0010604;0051345;0043085;0044093;0097202;0031638;0016485…	cadmium ion binding (0046870);cadmium ion transmembrane transporter activity (0015086);cobalt ion binding (0050897);cobalt ion transmembrane transporter activity (0015087);copper ion binding (0005507);copper ion transmembrane transporter activity (0005375);ferrous iron transmembrane transporter activity (0015093);hydrogen ion transmembrane transporter activity (0015078);iron ion binding (0005506)…	0046870;0046914;0046872;0043169;0043167;0005488;0003674;0015086;0046915;0046873;0022890;0008324;0015075;0022891;0022857;0005215;0022892;0072509;0050897;0015087;0005507;0005375;0015093;0005381;0015078;0015077;0005506;0015094;0030145;0005384;0016151;0015099;0015295;0015294;0015293;0015291;0022804;0015100;0008270;0005385;0005515;0015085;0070835	apical plasma membrane (0016324);0098590;0098589;basal part of cell (0045178);brush border (0005903);cell surface (0009986);cytoplasmic vesicle (0031410);early endosome (0005769);endomembrane system (0012505);integral to plasma membrane (0005887);late endosome membrane (0031902);0098588;lysosomal membrane (0005765);nucleus (0005634);paraferritin complex (0070826);perinuclear region of cytoplasm (…	0045177;0044464;0005575;0005623;0016324;0016020;0044459;0044425;0005886;0071944;0098590;0098589;0045178;0005903;0042995;0009986;0005737;0044424;0005622;0031410;0031982;0043226;0043229;0044444;0005769;0005768;0043231;0043227;0012505;0005887;0016021;0031224;0031226;0005770;0031902;0010008;0031090;0044422;0044440;0044446;0098588;0005765;0005774;0044437;0005773;0005764;0000323;0005634;0070826;0043234…			24.68	16.86	21.84	11.74	16.38	23.92		18	8	9	10	12	12
CD58	965	LFA-3;LFA3;ag3;RP5-1086K13.2	CD58 molecule;CD58 antigen, (lymphocyte function-associated antigen 3);lymphocyte function-associated antigen 3;surface glycoprotein LFA-3	blood coagulation (0007596);cellular response to interferon-gamma (0071346);cellular response to tumor necrosis factor (0071356);heterotypic cell-cell adhesion (0034113);0098602;leukocyte migration (0050900);positive regulation of interleukin-8 secretion (2000484);positive regulation of interleukin-8 production (0032757);1903530;1903532	0007596;0007599;0050878;0044707;0032501;0008150;0044699;0065008;0065007;0050817;0042060;0009611;0006950;0050896;0007155;0022610;0071346;0034341;0034097;0010033;0042221;0045087;0006952;0006955;0002376;0071345;0071310;0070887;0051716;0009987;0071356;0034612;0034113;0016337;0098602;0050900;0016477;0048870;0006928;0044763;0040011;0051674;0051179;2000484;0032757;0001819;0001817;0051239;0050789;0051240…	receptor binding (0005102)	0005102;0005515;0005488;0003674	anchored to membrane (0031225);cell surface (0009986);extracellular vesicular exosome (0070062);1903561;integral to plasma membrane (0005887)	0031225;0031224;0044425;0005575;0016020;0009986;0044464;0005623;0070062;0031988;0031982;0043226;0065010;0043227;0043230;0044421;0005576;1903561;0005887;0016021;0031226;0044459;0005886;0071944			32.91	54.79	36.39	31.69	34.12	43.86		24	26	15	27	25	22
AGAP3	116988	AGAP-3;CENTG3;CRAG;MRIP-1;cnt-g3	ArfGAP with GTPase domain, ankyrin repeat and PH domain 3;CRAM-associated GTPase;CRMP (collapsin response mediator protein) associated;MR1-interacting protein;arf-GAP with GTPase, ANK repeat and PH domain-containing protein 3;centaurin, gamma 3;centaurin-gamma-3	cellular response to reactive oxygen species (0034614);proteasomal ubiquitin-dependent protein catabolic process (0043161);protein import into nucleus, translocation (0000060);1902582;1902578;1902580;1902593;regulation of ARF GTPase activity (0032312);1902531;small GTPase mediated signal transduction (0007264);GTP catabolic process (0006184);single-organism catabolic process (0044712);positive re…	0034614;0000302;0006979;0006950;0050896;0008150;1901700;0042221;0034599;0033554;0051716;0009987;0070887;1901701;0043161;0006511;0019941;0043632;0044265;0009057;0043170;0071704;0008152;1901575;0009056;0044248;0044237;0044260;0051603;0006508;0019538;0044238;0044257;0030163;0044267;0010498;0000060;0006886;0015031;0008104;0033036;0051179;0045184;0051234;0071702;0006810;0046907;0051649;0051641;0034613…	ARF GTPase activator activity (0008060);GTP binding (0005525);GTPase activity (0003924);zinc ion binding (0008270);polyubiquitin binding (0031593)	0008060;0005083;0030695;0060589;0030234;0003674;0005096;0008047;0005525;0032550;0001883;0001882;0036094;0005488;0097159;0097367;1901363;0032549;0032561;0019001;0017076;0000166;1901265;0032555;0032553;0035639;0043168;0043167;0003924;0017111;0016462;0016818;0016817;0016787;0003824;0008270;0046914;0046872;0043169;0031593;0043130;0032182;0005515	cell periphery (0071944);cytoplasm (0005737);membrane (0016020);nucleus (0005634)	0071944;0044464;0005575;0005623;0005737;0044424;0005622;0016020;0005634;0043231;0043227;0043226;0043229			5.48	2.11	16.98	9.39	8.19	11.96		4	1	7	8	6	6
SYCE2	256126	CESC1	synaptonemal complex central element protein 2	synaptonemal complex assembly (0007130);1902589;1903046;nuclear division (0000280);cell division (0051301)	0007130;0022607;0016043;0071840;0008150;0044085;0070192;0022402;0044763;0009987;0044699;0007049;0051276;0006996;1902589;1903046;0051321;0000003;0007126;0000280;0048285;0070193;0007129;0007127;0051301;0048610	-	-	central element (0000801)	0000801;0044454;0044427;0044446;0044422;0005575;0043226;0044424;0044464;0005623;0005622;0043229;0005694;0043232;0043228;0044428;0005634;0043231;0043227;0000228;0031981;0070013;0043233;0031974;0000795;0000794;0000793			0.00	0.00	0.00	0.00	1.36	1.99		0	0	0	0	1	1
GTF3C5	9328	TFIIIC63;TFIIICepsilon;TFiiiC2-63;RP11-326L24.5	general transcription factor IIIC, polypeptide 5, 63kDa;TF3C-epsilon;TFIIIC 63 kDa subunit;general transcription factor 3C polypeptide 5;transcription factor IIIC 63 kDa subunit;transcription factor IIIC subunit epsilon;transcription factor IIIC, 63 kD	5S class rRNA transcription from RNA polymerase III type 1 promoter (0042791);0097659;skeletal muscle cell differentiation (0035914);tRNA transcription from RNA polymerase III promoter (0042797)	0042791;0006383;0006351;0034645;0009059;0043170;0071704;0008152;0008150;1901576;0009058;0044249;0044237;0009987;0044260;0097659;0032774;0016070;0090304;0006139;0006725;0034641;0006807;0044238;0046483;1901360;0034654;0018130;0019438;0044271;1901362;0010467;0009303;0035914;0030154;0048869;0044763;0044699;0044767;0032502;0007519;0014706;0060537;0009888;0048856;0060538;0007517;0048513;0048731;0007275…	DNA binding (0003677);protein binding (0005515)	0003677;0003676;0097159;0005488;0003674;1901363;0005515	nucleoplasm (0005654);transcription factor TFIIIC complex (0000127);0090576	0005654;0044428;0044446;0044422;0005575;0043226;0044424;0044464;0005623;0005622;0043229;0005634;0043231;0043227;0031981;0070013;0043233;0031974;0000127;0090576;0044798;0005667;0043234;0032991			21.94	6.32	21.84	22.30	16.38	17.94		16	3	9	19	12	9
TTC21A	199223	STI2	tetratricopeptide repeat domain 21A;TPR domain containing STI2;TPR repeat protein 21A;stress-inducible protein 2;tetratricopeptide repeat protein 21A	-	-	-	-	-	-			0.00	0.00	0.00	1.17	0.00	0.00		0	0	0	1	0	0
TRIOBP	11078	DFNB28;TAP68;TARA;dJ37E16.4;HRIHFB2122	TRIO and F-actin binding protein;TRIO and F-actin-binding protein;protein Tara;tara-like protein;trio-associated repeat on actin	actin modification (0030047);1902589;single-organism metabolic process (0044710);barbed-end actin filament capping (0051016);mitosis (0007067);1903047;positive regulation of substrate adhesion-dependent cell spreading (1900026);cell division (0051301)	0030047;0006464;0036211;0019538;0043170;0071704;0008152;0008150;0044238;0043412;0044267;0044260;0044237;0009987;0030036;0007010;0006996;0016043;0071840;0030029;0044763;0044699;1902589;0044710;0051016;0051693;0030835;0030834;0008064;0030832;0032535;0090066;0065008;0065007;0032956;0032970;0050794;0050789;0051493;0033043;0051128;1901879;0043244;0051494;0010639;0048523;0048519;0051129;1901880;0043242…	actin filament binding (0051015);GTP-Rho binding (0017049);myosin II binding (0045159);ubiquitin protein ligase binding (0031625)	0051015;0003779;0008092;0005515;0005488;0003674;0032403;0017049;0017048;0017016;0031267;0051020;0019899;0045159;0017022;0031625;0044389	actin cytoskeleton (0015629);cytoplasm (0005737);focal adhesion (0005925);nucleus (0005634);microtubule organizing center (0005815);midbody (0030496)	0015629;0005856;0043232;0043228;0043226;0005575;0043229;0044424;0044464;0005623;0005622;0005737;0005925;0005924;0005912;0070161;0030054;0030055;0005634;0043231;0043227;0005815;0044430;0044446;0044422;0015630;0030496			8.23	8.43	24.26	11.74	19.11	61.80		6	4	10	10	14	31
DLGAP4	22839	DAP-4;DAP4;DLP4;SAPAP-4;SAPAP4;RP5-977B1.6	discs, large (Drosophila) homolog-associated protein 4;PSD-95/SAP90-binding protein 4;SAP90/PSD-95-associated protein 4;disks large-associated protein 4	cell-cell signaling (0007267)	0007267;0007154;0044763;0009987;0008150;0044699;0044700;0023052	protein binding (0005515)	0005515;0005488;0003674	membrane (0016020);synapse (0045202)	0016020;0005575;0045202			20.57	14.75	19.41	25.82	20.47	37.88		15	7	8	22	15	19
MRGPRF	116535	GPR140;GPR168;MRGF;RTA;hCG_27986	MAS-related GPR, member F;G protein-coupled receptor 140;G protein-coupled receptor 168;G protein-coupled receptor MrgF;G-protein coupled receptor 140;G-protein coupled receptor 168;mas-related G protein-coupled MRGF;mas-related G-protein coupled receptor member F;mas-related gene F protein;seven transmembrane helix receptor	G-protein coupled receptor signaling pathway (0007186)	0007186;0007166;0007165;0050794;0050789;0065007;0008150;0051716;0009987;0050896;0007154;0044763;0044699;0044700;0023052	G-protein coupled receptor activity (0004930)	0004930;0004888;0038023;0004871;0060089;0003674;0004872	extracellular vesicular exosome (0070062);1903561;integral to membrane (0016021);plasma membrane (0005886)	0070062;0031988;0031982;0043226;0005575;0065010;0043227;0043230;0044421;0005576;1903561;0016021;0031224;0044425;0016020;0005886;0044464;0005623;0071944			2.74	8.43	7.28	3.52	2.73	13.95		2	4	3	3	2	7
MLF1	4291	-	myeloid leukemia factor 1;myelodysplasia-myeloid leukemia factor 1	cell cycle arrest (0007050);myeloid progenitor cell differentiation (0002318);transcription, DNA-dependent (0006351);0097659	0007050;0022402;0044763;0009987;0008150;0044699;0007049;0045786;0048523;0048519;0050789;0065007;0050794;0051726;0002318;0002244;0030154;0048869;0044767;0032502;0030097;0048534;0048513;0048856;0048731;0007275;0044707;0032501;0002520;0002376;0006351;0034645;0009059;0043170;0071704;0008152;1901576;0009058;0044249;0044237;0044260;0097659;0032774;0016070;0090304;0006139;0006725;0034641;0006807;0044238…	DNA binding (0003677);protein domain specific binding (0019904)	0003677;0003676;0097159;0005488;0003674;1901363;0019904;0005515	cytoplasm (0005737);nucleoplasm (0005654)	0005737;0044424;0044464;0005575;0005623;0005622;0005634;0043231;0043227;0043226;0043229;0005654;0044428;0044446;0044422;0031981;0070013;0043233;0031974			31.54	46.36	16.98	27.00	30.03	11.96		23	22	7	23	22	6
CCDC77	84318	-	coiled-coil domain containing 77;coiled-coil domain-containing protein 77	-	-	-	-	centrosome (0005813);membrane (0016020)	0005813;0005815;0044430;0044446;0044422;0005575;0043226;0044424;0044464;0005623;0005622;0043229;0005856;0043232;0043228;0015630;0016020			4.11	0.00	9.71	9.39	1.36	9.97		3	0	4	8	1	5
KNOP1	400506	101F10.1;C16orf88;FAM191A;TSG118	lysine-rich nucleolar protein 1;family with sequence similarity 191, member A;protein C16orf88;testis-specific gene 118 protein	-	-	0044822;RNA binding (0003723)	0044822;0003723;0003676;0097159;0005488;0003674;1901363	nucleolus (0005730)	0005634;0043231;0043227;0043226;0005575;0043229;0044424;0044464;0005623;0005622;0005730;0043232;0043228;0044428;0044446;0044422;0031981;0070013;0043233;0031974			79.53	50.57	58.23	57.51	57.33	45.85		58	24	24	49	42	23
COA6	388753	C1orf31;RP5-827C21.3	cytochrome c oxidase assembly factor 6;cytochrome c oxidase assembly factor 6 homolog	1902600;proton transport (0015992);1902578;ion transmembrane transport (0034220);0098662;0098655;0098660	0008150;1902600;0015992;0006818;0044765;0006810;0051234;0051179;0044699;1902578;0015672;0006812;0006811;0034220;0055085;0044763;0009987;0098662;0098655;0098660	cytochrome-c oxidase activity (0004129);electron carrier activity (0009055);0044822;RNA binding (0003723)	0004129;0009055;0003674;0015002;0016491;0003824;0015078;0015077;0022890;0008324;0015075;0022891;0022857;0005215;0022892;0016676;0016675;0044822;0003723;0003676;0097159;0005488;1901363	mitochondrion (0005739)	0005739;0043231;0043227;0043226;0005575;0043229;0044424;0044464;0005623;0005622;0044444;0005737			122.03	103.25	104.33	92.72	92.82	105.66		89	49	43	79	68	53
ZKSCAN2	342357	ZNF694;ZSCAN31;ZSCAN34	zinc finger with KRAB and SCAN domains 2;zinc finger and SCAN domain containing 31;zinc finger protein 694;zinc finger protein with KRAB and SCAN domains 2	regulation of transcription from RNA polymerase II promoter (0006357);1903506;transcription from RNA polymerase II promoter (0006366);0097659	0006357;0006355;0010468;0060255;0019222;0050789;0065007;0008150;1903506;2001141;0010556;0009889;0031326;0031323;0050794;0051252;0019219;0051171;0080090;2000112;0006366;0006351;0034645;0009059;0043170;0071704;0008152;1901576;0009058;0044249;0044237;0009987;0044260;0097659;0032774;0016070;0090304;0006139;0006725;0034641;0006807;0044238;0046483;1901360;0034654;0018130;0019438;0044271;1901362;0010467	chromatin binding (0003682);DNA binding (0003677);metal ion binding (0046872);sequence-specific DNA binding RNA polymerase II transcription factor activity (0000981)	0003682;0005488;0003674;0003677;0003676;0097159;1901363;0046872;0043169;0043167;0000981;0003700;0001071	nucleus (0005634)	0005634;0043231;0043227;0043226;0005575;0043229;0044424;0044464;0005623;0005622			0.00	2.11	2.43	2.35	0.00	1.99		0	1	1	2	0	1
ART5	116969	ARTC5;UNQ575/PRO1137	ADP-ribosyltransferase 5;ADP-ribosyltransferase C2 and C3 toxin-like 5;NAD(P)(+)--arginine ADP-ribosyltransferase 5;ecto-ADP-ribosyltransferase 5;mono(ADP-ribosyl)transferase 5	protein ADP-ribosylation (0006471);single-organism metabolic process (0044710);single-organism cellular process (0044763)	0006471;0006486;0006464;0036211;0019538;0043170;0071704;0008152;0008150;0044238;0043412;0044267;0044260;0044237;0009987;0043413;0070085;0044723;0005975;0044710;0044699;0044763;0009101;0009100;1901135;0034645;0009059;1901576;0009058;0044249;1901137	NAD(P)+-protein-arginine ADP-ribosyltransferase activity (0003956);NAD+ ADP-ribosyltransferase activity (0003950);NAD+ nucleosidase activity (0003953)	0003956;0016763;0016757;0016740;0003824;0003674;0003950;0003953;0016799;0016798;0016787	extracellular region (0005576);membrane (0016020)	0005576;0005575;0016020			0.00	0.00	0.00	1.17	0.00	0.00		0	0	0	1	0	0
CDC27	996	ANAPC3;APC3;CDC27Hs;D0S1430E;D17S978E;H-NUC;HNUC;NUC2	cell division cycle 27;anaphase promoting complex subunit 3;anaphase-promoting complex, protein 3;cell division cycle 27 homolog;cell division cycle protein 27 homolog;nuc2 homolog	anaphase-promoting complex-dependent proteasomal ubiquitin-dependent protein catabolic process (0031145);cell proliferation (0008283);metaphase/anaphase transition of mitotic cell cycle (0007091);single-organism catabolic process (0044712);1903047;1902589;mitotic spindle assembly checkpoint (0007094);1903050;1903362;negative regulation of proteasomal ubiquitin-dependent protein catabolic process …	0031145;0043161;0006511;0019941;0043632;0044265;0009057;0043170;0071704;0008152;0008150;1901575;0009056;0044248;0044237;0009987;0044260;0051603;0006508;0019538;0044238;0044257;0030163;0044267;0010498;0008283;0044699;0007091;0044712;0044710;0044772;0044770;0022402;0044763;0007049;1903047;0000278;0044784;0010965;0033047;0007088;0007346;0051726;0050794;0050789;0065007;0010564;0051783;0033043;0051128…	protein phosphatase binding (0019903)	0019903;0019902;0019899;0005515;0005488;0003674	anaphase-promoting complex (0005680);1902494;1990234;centrosome (0005813);cytosol (0005829);nucleoplasm (0005654);spindle microtubule (0005876)	0005680;0000152;0000151;0044424;0044464;0005575;0005623;0005622;1902494;0043234;0032991;1990234;0044428;0044446;0044422;0043226;0043229;0005634;0043231;0043227;0031461;0005813;0005815;0044430;0005856;0043232;0043228;0015630;0005737;0005829;0044444;0005654;0031981;0070013;0043233;0031974;0005819;0005876;0005874			42.50	37.93	41.25	55.17	24.57	35.88		31	18	17	47	18	18
OLFM1	10439	AMY;NOE1;NOELIN1;OlfA;RP11-399H11.1	olfactomedin 1;neuroblastoma protein;neuronal olfactomedin-related ER localized protein;noelin;olfactomedin related ER localized protein;olfactomedin-1;pancortin 1	negative regulation of beta-amyloid formation (1902430);1902991;1902992;negative regulation of neuron migration (2001223);negative regulation of neurogenesis (0050768);single-organism developmental process (0044767);negative regulation of nervous system development (0051961);negative regulation of multicellular organismal process (0051241);protein oligomerization (0051259)	1902430;0034249;0031324;0009892;0019222;0050789;0065007;0008150;0048519;0031323;0050794;0048523;0034248;0051171;0051172;1902003;1902991;0051246;0060255;0080090;1902992;0051248;0010605;2001223;0030336;0030334;2000145;0040012;0051270;0032879;2000146;0040013;0051271;0050768;0010721;0045596;0045595;0050793;0051093;0060284;0050767;0051960;2000026;0051239;0048699;0022008;0030154;0048869;0044763;0009987…	beta-amyloid binding (0001540);protein binding (0005515)	0001540;0042277;0033218;0005488;0003674;0005515	alpha-amino-3-hydroxy-5-methyl-4-isoxazolepropionic acid selective glutamate receptor complex (0032281);1902495;1990351;cell junction (0030054);extracellular space (0005615);synapse (0045202)	0032281;0008328;0034702;0044425;0005575;0016020;1902495;1990351;0043234;0032991;0016021;0031224;0043235;0044459;0044464;0005623;0005886;0071944;0005887;0031226;0030054;0005615;0044421;0005576;0045202			0.00	0.00	7.28	0.00	0.00	0.00		0	0	3	0	0	0
APOBEC3A	200315	A3A;ARP3;PHRBN;bK150C2.1	apolipoprotein B mRNA editing enzyme, catalytic polypeptide-like 3A;DNA dC->dU-editing enzyme APOBEC-3A;phorbolin 1;phorbolin-1;probable DNA dC->dU-editing enzyme APOBEC-3A	cellular response to xenobiotic stimulus (0071466);clearance of foreign intracellular DNA by conversion of DNA cytidine to uridine (0044356);cytidine deamination (0009972);single-organism catabolic process (0044712);defense response to virus (0051607);response to external biotic stimulus (0043207);0098542;DNA cytosine deamination (0070383);DNA demethylation (0080111);innate immune response (00450…	0071466;0009410;0042221;0050896;0008150;0070887;0051716;0009987;0044356;0044355;0006952;0006950;0009972;0006216;0046087;0046131;0006213;0009116;0055086;0006139;0006725;0044237;0008152;0034641;0006807;0044238;0046483;1901360;0071704;0044281;0044710;0044699;0044763;1901135;1901564;1901657;0072527;0009119;0046133;0042454;0009164;0034655;0019439;0044248;0009056;0044270;0046700;1901361;1901575;1901136…	cytidine deaminase activity (0004126);deoxycytidine deaminase activity (0047844);zinc ion binding (0008270);protein binding (0005515)	0004126;0016814;0016810;0016787;0003824;0003674;0019239;0047844;0008270;0046914;0046872;0043169;0043167;0005488;0005515	cytoplasm (0005737);nucleoplasm (0005654)	0005737;0044424;0044464;0005575;0005623;0005622;0005634;0043231;0043227;0043226;0043229;0005654;0044428;0044446;0044422;0031981;0070013;0043233;0031974			2.74	0.00	2.43	0.00	1.36	3.99		2	0	1	0	1	2
ACBD5	91452	RP11-85G18.5	acyl-CoA binding domain containing 5;acyl-CoA-binding domain-containing protein 5;acyl-Coenzyme A binding domain containing 5;endozepine-related protein;membrane-associated diazepam binding inhibitor	peroxisome degradation (0030242);single-organism catabolic process (0044712);1902589;transport (0006810);aggrephagy (0035973)	0030242;0006914;0044248;0009056;0008152;0008150;0044237;0009987;0007031;0006996;0016043;0071840;0044712;0044710;0044699;1902589;0044763;0006810;0051234;0051179;0016236;0009267;0031669;0031667;0009991;0009605;0050896;0031668;0007154;0051716;0071496;0033554;0006950;0042594;0035973	fatty-acyl-CoA binding (0000062);sulfur compound binding (1901681);lipid binding (0008289)	0000062;0043168;0043167;0005488;0003674;0050662;0048037;1901681;0008289	integral to membrane (0016021);nucleoplasm (0005654);peroxisomal membrane (0005778);0098588	0016021;0031224;0044425;0005575;0016020;0043231;0043227;0043226;0043229;0044424;0044464;0005623;0005622;0005634;0005777;0042579;0044444;0005737;0005654;0044428;0044446;0044422;0031981;0070013;0043233;0031974;0005778;0031903;0031090;0044438;0098588;0044439			19.20	21.07	21.84	23.47	12.28	23.92		14	10	9	20	9	12
NUF2	83540	CDCA1;CT106;NUF2R	NUF2, NDC80 kinetochore complex component;NUF2, NDC80 kinetochore complex component, homolog;cancer/testis antigen 106;cell division cycle associated 1;cell division cycle-associated protein 1;hNuf2;hNuf2R;hsNuf2;kinetochore protein Nuf2	chromosome segregation (0007059);mitosis (0007067);1902589;1903047;cell division (0051301)	0007059;0044763;0009987;0008150;0044699;0000278;0007049;0007067;0000280;0048285;0006996;0016043;0071840;0022402;1902589;1903047;0051301	protein binding (0005515)	0003674;0005515;0005488	0098687;cytosol (0005829);membrane (0016020);Ndc80 complex (0031262);nucleus (0005634);condensed chromosome kinetochore (0000777)	0000775;0098687;0044427;0044446;0044422;0005575;0043226;0044424;0044464;0005623;0005622;0043229;0005694;0043232;0043228;0005829;0044444;0005737;0016020;0031262;0043234;0032991;0000776;0005634;0043231;0043227;0000777;0000779;0000793;0032993			9.60	27.39	26.69	16.43	12.28	11.96		7	13	11	14	9	6
ZNF781	163115	-	zinc finger protein 781	regulation of transcription, DNA-dependent (0006355);1903506;transcription, DNA-dependent (0006351);0097659	0006355;0010468;0060255;0019222;0050789;0065007;0008150;1903506;2001141;0010556;0009889;0031326;0031323;0050794;0051252;0019219;0051171;0080090;2000112;0006351;0034645;0009059;0043170;0071704;0008152;1901576;0009058;0044249;0044237;0009987;0044260;0097659;0032774;0016070;0090304;0006139;0006725;0034641;0006807;0044238;0046483;1901360;0034654;0018130;0019438;0044271;1901362;0010467	DNA binding (0003677);metal ion binding (0046872)	0003677;0003676;0097159;0005488;0003674;1901363;0046872;0043169;0043167	nucleus (0005634)	0005634;0043231;0043227;0043226;0005575;0043229;0044424;0044464;0005623;0005622			4.11	0.00	2.43	1.17	1.36	0.00		3	0	1	1	1	0
SPRED1	161742	NFLS;PPP1R147;hSpred1;spred-1	sprouty-related, EVH1 domain containing 1;protein phosphatase 1, regulatory subunit 147;sprouty-related, EVH1 domain-containing protein 1;suppressor of Ras/MAPK activation	inactivation of MAPK activity (0000188);1902531;1902532;multicellular organismal development (0007275);single-organism developmental process (0044767);negative regulation of peptidyl-threonine phosphorylation (0010801);negative regulation of cellular amino acid metabolic process (0045763);negative regulation of phosphatase activity (0010923);negative regulation of dephosphorylation (0035305);posi…	0000188;0043407;0043405;0043408;0042325;0019220;0051174;0031323;0019222;0050789;0065007;0008150;0050794;1902531;0009966;0010646;0023051;0048583;0071900;0045859;0001932;0031399;0032268;0051246;0060255;0080090;0043549;0051338;0050790;0065009;0043409;0042326;0045936;0010563;0031324;0009892;0048519;0048523;1902532;0009968;0010648;0023057;0048585;0071901;0006469;0001933;0031400;0032269;0051248;0010605…	phosphatase binding (0019902);protein kinase binding (0019901);protein serine/threonine kinase inhibitor activity (0030291);stem cell factor receptor binding (0005173)	0019902;0019899;0005515;0005488;0003674;0019901;0019900;0030291;0004860;0019210;0004857;0030234;0019207;0019887;0005173;0005126;0005102	cytoplasm (0005737);nucleoplasm (0005654);caveola (0005901);0044853;0098589;0098590	0005737;0044424;0044464;0005575;0005623;0005622;0005634;0043231;0043227;0043226;0043229;0005886;0016020;0071944;0005654;0044428;0044446;0044422;0031981;0070013;0043233;0031974;0005901;0044459;0044425;0044853;0045121;0098589;0098590			12.34	12.64	36.39	19.95	17.74	33.89		9	6	15	17	13	17
ZNF383	163087	HSD17	zinc finger protein 383	regulation of transcription, DNA-dependent (0006355);1903506;transcription, DNA-dependent (0006351);0097659	0006355;0010468;0060255;0019222;0050789;0065007;0008150;1903506;2001141;0010556;0009889;0031326;0031323;0050794;0051252;0019219;0051171;0080090;2000112;0006351;0034645;0009059;0043170;0071704;0008152;1901576;0009058;0044249;0044237;0009987;0044260;0097659;0032774;0016070;0090304;0006139;0006725;0034641;0006807;0044238;0046483;1901360;0034654;0018130;0019438;0044271;1901362;0010467	DNA binding (0003677);metal ion binding (0046872);sequence-specific DNA binding transcription factor activity (0003700)	0003677;0003676;0097159;0005488;0003674;1901363;0046872;0043169;0043167;0003700;0001071	cytoplasm (0005737);nucleus (0005634)	0005737;0044424;0044464;0005575;0005623;0005622;0005634;0043231;0043227;0043226;0043229			1.37	2.11	0.00	3.52	1.36	5.98		1	1	0	3	1	3
ZNF567	163081	-	zinc finger protein 567	regulation of transcription, DNA-dependent (0006355);1903506;transcription, DNA-dependent (0006351);0097659	0006355;0010468;0060255;0019222;0050789;0065007;0008150;1903506;2001141;0010556;0009889;0031326;0031323;0050794;0051252;0019219;0051171;0080090;2000112;0006351;0034645;0009059;0043170;0071704;0008152;1901576;0009058;0044249;0044237;0009987;0044260;0097659;0032774;0016070;0090304;0006139;0006725;0034641;0006807;0044238;0046483;1901360;0034654;0018130;0019438;0044271;1901362;0010467	DNA binding (0003677);metal ion binding (0046872)	0003677;0003676;0097159;0005488;0003674;1901363;0046872;0043169;0043167	nucleus (0005634)	0005634;0043231;0043227;0043226;0005575;0043229;0044424;0044464;0005623;0005622			10.97	4.21	9.71	10.56	4.09	7.97		8	2	4	9	3	4
ZNF398	57541	P51;P71;ZER6	zinc finger protein 398;zinc finger DNA binding protein ZER6;zinc finger DNA binding protein p52/p71;zinc finger DNA-binding protein p52/p71;zinc finger-estrogen receptor interaction, clone 6	positive regulation of transcription, DNA-dependent (0045893);1903506;1903508;1902680;transcription, DNA-dependent (0006351);0097659	0045893;0006355;0010468;0060255;0019222;0050789;0065007;0008150;1903506;2001141;0010556;0009889;0031326;0031323;0050794;0051252;0019219;0051171;0080090;2000112;0010628;0010604;0009893;0048518;1903508;1902680;0010557;0009891;0031328;0031325;0048522;0051254;0045935;0051173;0006351;0034645;0009059;0043170;0071704;0008152;1901576;0009058;0044249;0044237;0009987;0044260;0097659;0032774;0016070;0090304…	DNA binding (0003677);metal ion binding (0046872)	0003677;0003676;0097159;0005488;0003674;1901363;0046872;0043169;0043167	nucleus (0005634)	0005634;0043231;0043227;0043226;0005575;0043229;0044424;0044464;0005623;0005622			2.74	0.00	7.28	2.35	0.00	3.99		2	0	3	2	0	2
DNMT3A	1788	DNMT3A2;M.HsaIIIA;TBRS	DNA (cytosine-5-)-methyltransferase 3 alpha;DNA (cytosine-5)-methyltransferase 3A;DNA MTase HsaIIIA;DNA cytosine methyltransferase 3A2	C-5 methylation of cytosine (0090116);cellular response to amino acid stimulus (0071230);DNA methylation involved in embryo development (0043045);DNA methylation involved in gamete generation (0043046);multi-organism reproductive process (0044703);multi-organism process (0051704);DNA methylation on cytosine within a CG sequence (0010424);hypermethylation of CpG island (0044027);methylation-depend…	0090116;0032776;0006306;0006305;0006304;0006259;0044260;0043170;0071704;0008152;0008150;0044237;0009987;0090304;0006139;0006725;0034641;0006807;0044238;0046483;1901360;0043412;0040029;0010468;0060255;0019222;0050789;0065007;0043414;0032259;0044728;0071230;0043200;0001101;0042221;0050896;0010243;0009719;0010033;1901698;1901700;0071229;0070887;0051716;0071417;0071310;0071495;1901699;1901701;0043045…	chromatin binding (0003682);DNA (cytosine-5-)-methyltransferase activity, acting on CpG substrates (0051718);identical protein binding (0042802);metal ion binding (0046872);unmethylated CpG binding (0045322)	0003682;0005488;0003674;0003886;0008757;0008168;0016741;0016740;0003824;0009008;0051718;0003677;0003676;0097159;1901363;0042802;0005515;0046872;0043169;0043167;0045322;0043565	chromosome, centromeric region (0000775);0098687;cytoplasm (0005737);euchromatin (0000791);nuclear heterochromatin (0005720);nuclear matrix (0016363);nucleoplasm (0005654)	0000775;0098687;0044427;0044446;0044422;0005575;0043226;0044424;0044464;0005623;0005622;0043229;0005694;0043232;0043228;0005737;0000791;0000785;0032991;0005720;0000790;0044454;0044428;0005634;0043231;0043227;0000228;0031981;0070013;0043233;0031974;0000792;0016363;0034399;0005654;0032993			8.23	8.43	9.71	9.39	5.46	3.99		6	4	4	8	4	2
RPS18	6222	D6S218E;HKE3;KE-3;KE3;S18;DADB-159G18.1	ribosomal protein S18;40S ribosomal protein S18;rhabdomyosarcoma antigen MU-RMS-40.21	nuclear-transcribed mRNA catabolic process, nonsense-mediated decay (0000184);ribosome biogenesis (0042254);SRP-dependent cotranslational protein targeting to membrane (0006614);1902582;1902578;1902580;translational elongation (0006414);translational initiation (0006413);translational termination (0006415);viral transcription (0019083);multi-organism metabolic process (0044033)	0044267;0019538;0043170;0071704;0008152;0008150;0044238;0044260;0044237;0009987;0010467;0016071;0016070;0090304;0006139;0006725;0034641;0006807;0046483;1901360;0000184;0000956;0006402;0006401;0034655;0019439;0044248;0009056;0044270;0046700;1901361;1901575;0044265;0009057;0042254;0022613;0044085;0071840;0006614;0006613;0006612;0006605;0006886;0015031;0008104;0033036;0051179;0045184;0051234;0071702…	0044822;rRNA binding (0019843);structural constituent of ribosome (0003735);protein binding (0005515)	0044822;0003723;0003676;0097159;0005488;0003674;1901363;0019843;0003735;0005198;0005515	cytosolic small ribosomal subunit (0022627);extracellular vesicular exosome (0070062);1903561;focal adhesion (0005925);membrane (0016020);nucleus (0005634);collagen (0005581);protein complex (0043234)	0005829;0044444;0044424;0044464;0005575;0005623;0005622;0005737;0022627;0015935;0044391;0030529;0032991;0044446;0044422;0043226;0043229;0005840;0043232;0043228;0044445;0022626;0070062;0031988;0031982;0065010;0043227;0043230;0044421;0005576;1903561;0005925;0005924;0005912;0070161;0030054;0030055;0016020;0005634;0043231;0005581;0043234;0044420;0031012;0005578			12367.53	9554.03	7354.05	12015.46	12210.69	6997.34		9020	4534	3031	10237	8946	3510
COPS3	8533	CSN3;SGN3	COP9 signalosome subunit 3;COP9 complex subunit 3;COP9 constitutive photomorphogenic homolog subunit 3;COP9 signalosome complex subunit 3;JAB1-containing signalosome subunit 3;signalosome subunit 3	cullin deneddylation (0010388);in utero embryonic development (0001701);response to light stimulus (0009416);signal transduction (0007165);ubiquitin-dependent protein catabolic process (0006511)	0010388;0000338;0070646;0070647;0006464;0036211;0019538;0043170;0071704;0008152;0008150;0044238;0043412;0044267;0044260;0044237;0009987;0001701;0043009;0009792;0009790;0044767;0032502;0044699;0048856;0007275;0044707;0032501;0009416;0009314;0009628;0050896;0007165;0050794;0050789;0065007;0051716;0007154;0044763;0044700;0023052;0006511;0019941;0043632;0044265;0009057;1901575;0009056;0044248;0051603…	protein binding (0005515)	0005515;0005488;0003674	COP9 signalosome (0008180);cytoplasm (0005737);nucleoplasm (0005654)	0008180;0043234;0032991;0005575;0044428;0044446;0044422;0043226;0044424;0044464;0005623;0005622;0043229;0005634;0043231;0043227;0005737;0005654;0031981;0070013;0043233;0031974			89.12	107.47	123.74	86.86	95.55	63.79		65	51	51	74	70	32
CDS2	8760	RP4-680N4.2	CDP-diacylglycerol synthase (phosphatidate cytidylyltransferase) 2;CDP-DAG synthase 2;CDP-DG synthase 2;CDP-DG synthetase 2;CDP-diacylglycerol synthase 2;CDP-diglyceride diphosphorylase 2;CDP-diglyceride pyrophosphorylase 2;CDP-diglyceride synthase 2;CDP-diglyceride synthetase 2;CDS 2;CTP:phosphatidate cytidylyltransferase 2;phosphatidate cytidylyltransferase 2	CDP-diacylglycerol biosynthetic process (0016024);single-organism cellular process (0044763);single-organism biosynthetic process (0044711);phosphatidylglycerol biosynthetic process (0006655);small molecule metabolic process (0044281)	0016024;0046341;0006650;0006644;0006796;0006793;0044237;0008152;0008150;0009987;0019637;0071704;0044255;0006629;0044238;0044710;0044699;0044763;0046486;0046474;0008654;0008610;0044711;0009058;1901576;0044249;0090407;0045017;0006655;0046471;0044281	phosphatidate cytidylyltransferase activity (0004605)	0004605;0070567;0016779;0016772;0016740;0003824;0003674	endoplasmic reticulum (0005783);endomembrane system (0012505);integral to membrane (0016021);mitochondrial inner membrane (0005743)	0005783;0043231;0043227;0043226;0005575;0043229;0044424;0044464;0005623;0005622;0044444;0005737;0012505;0016021;0031224;0044425;0016020;0005743;0019866;0031090;0044422;0031967;0031975;0044446;0031966;0044429;0005739;0005740			10.97	27.39	33.97	19.95	12.28	29.90		8	13	14	17	9	15
GBP2	2634	-	guanylate binding protein 2, interferon-inducible;GTP-binding protein 2;guanine nucleotide-binding protein 2;interferon-induced guanylate-binding protein 2	interferon-gamma-mediated signaling pathway (0060333);type I interferon-mediated signaling pathway (0060337);GTP catabolic process (0006184);single-organism catabolic process (0044712)	0019221;0007166;0007165;0050794;0050789;0065007;0008150;0051716;0009987;0050896;0007154;0044763;0044699;0044700;0023052;0071345;0034097;0010033;0042221;0071310;0070887;0006955;0002376;0060333;0071346;0034341;0045087;0006952;0006950;0060337;0071357;0034340;0006184;0009154;0006195;0006163;0009117;0006753;0006796;0006793;0044237;0008152;0019637;0071704;0055086;0006139;0006725;0034641;0006807;0044238…	GTP binding (0005525);GTPase activity (0003924);protein binding (0005515)	0005525;0032550;0001883;0001882;0036094;0005488;0003674;0097159;0097367;1901363;0032549;0032561;0019001;0017076;0000166;1901265;0032555;0032553;0035639;0043168;0043167;0003924;0017111;0016462;0016818;0016817;0016787;0003824;0005515	cytosol (0005829);nucleus (0005634);Golgi membrane (0000139);0098588	0005829;0044444;0044424;0044464;0005575;0005623;0005622;0005737;0005794;0043231;0043227;0043226;0043229;0012505;0016020;0005634;0000139;0031090;0044422;0044431;0044446;0098588			56.22	31.61	21.84	79.81	53.23	69.77		41	15	9	68	39	35
COL5A1	1289	RP11-263F14.1	collagen, type V, alpha 1;collagen alpha-1(V) chain	axon guidance (0007411);blood vessel development (0001568);cell adhesion (0007155);collagen biosynthetic process (0032964);single-organism biosynthetic process (0044711);collagen catabolic process (0030574);single-organism catabolic process (0044712);collagen fibril organization (0030199);protein complex subunit organization (0071822);extracellular fibril organization (0043206);extracellular matr…	0007411;0097485;0006928;0044763;0009987;0008150;0044699;0006935;0042221;0050896;0042330;0009605;0040011;0048812;0048858;0030030;0016043;0071840;0032990;0032989;0009653;0032502;0048856;0048869;0044767;0000902;0031175;0048666;0048468;0030154;0030182;0048699;0022008;0007399;0048731;0007275;0044707;0032501;0007409;0048667;0000904;0061564;0001568;0001944;0072358;0072359;0007155;0022610;0016477;0048870…	extracellular matrix structural constituent (0005201);heparin binding (0008201);integrin binding (0005178);cell adhesion molecule binding (0050839);metal ion binding (0046872);platelet-derived growth factor binding (0048407);proteoglycan binding (0043394)	0005201;0005198;0003674;0008201;0005539;0097367;0005488;0043168;0043167;1901681;0005178;0005102;0005515;0032403;0050839;0046872;0043169;0048407;0019838;0043394;0001948	basement membrane (0005604);collagen type V (0005588);protein complex (0043234);endoplasmic reticulum lumen (0005788);endomembrane system (0012505);extracellular vesicular exosome (0070062);1903561	0005604;0044420;0005575;0031012;0044421;0005576;0005578;0005588;0005583;0005581;0043234;0032991;0005788;0044432;0044444;0044424;0044464;0005623;0005622;0005737;0044446;0044422;0043226;0043229;0005783;0043231;0043227;0012505;0070013;0043233;0031974;0070062;0031988;0031982;0065010;0043230;1903561			116.55	90.61	89.77	139.67	76.44	69.77		85	43	37	119	56	35
SHOX2	6474	OG12;OG12X;SHOT	short stature homeobox 2;SHOX homologous gene on chromosome 3;homeobox protein Og12X;paired-related homeobox protein SHOT;short stature homeobox protein 2	cardiac atrium morphogenesis (0003209);cartilage development involved in endochondral bone morphogenesis (0060351);chondrocyte development (0002063);embryonic digestive tract morphogenesis (0048557);tube morphogenesis (0035239);embryonic forelimb morphogenesis (0035115);embryonic skeletal joint morphogenesis (0060272);heart valve development (0003170);muscle tissue morphogenesis (0060415);negativ…	0003209;0003206;0009653;0032502;0008150;0048856;0044767;0044699;0003007;0009887;0048513;0048731;0007275;0044707;0032501;0007507;0072358;0072359;0003205;0003230;0060351;0051216;0001501;0061448;0009888;0060350;0060349;0048705;0060348;0002063;0048468;0048869;0044763;0009987;0030154;0002062;0048557;0048562;0048598;0009790;0048568;0048546;0035239;0035295;0048565;0055123;0048566;0035115;0030326;0035108…	sequence-specific DNA binding (0043565)	0043565;0003677;0003676;0097159;0005488;0003674;1901363	nucleoplasm (0005654);mitochondrion (0005739);nuclear membrane (0031965)	0005634;0043231;0043227;0043226;0005575;0043229;0044424;0044464;0005623;0005622;0005654;0044428;0044446;0044422;0031981;0070013;0043233;0031974;0005739;0044444;0005737;0031965;0031090;0016020;0005635;0031967;0031975;0012505			0.00	0.00	2.43	1.17	0.00	0.00		0	0	1	1	0	0
CASK	8573	CAGH39;CAMGUK;CMG;FGS4;LIN2;MICPCH;MRXSNA;TNRC8;RP11-540L11.1	calcium/calmodulin-dependent serine protein kinase (MAGUK family);calcium/calmodulin-dependent serine protein kinase membrane-associated guanylate kinase;hCASK;peripheral plasma membrane protein CASK;protein lin-2 homolog;trinucleotide repeat containing 8	calcium ion import (0070509);1902578;cell adhesion (0007155);extracellular matrix organization (0030198);negative regulation of cell-matrix adhesion (0001953);negative regulation of cellular response to growth factor stimulus (0090288);negative regulation of keratinocyte proliferation (0010839);negative regulation of wound healing (0061045);1903034;1903035;nucleotide phosphorylation (0046939);pos…	0070509;0006811;0044765;0006810;0051234;0051179;0008150;0044699;1902578;0030001;0006812;0007155;0022610;0030198;0043062;0016043;0071840;0044763;0009987;0001953;0001952;0010810;0030155;0050794;0050789;0065007;0010812;0007162;0048523;0048519;0090288;0048585;0048583;0090287;0010839;0010837;0050678;0042127;0050680;0008285;0061045;0032102;0032101;0061041;1903034;0080134;1903035;0046939;0009117;0006753…	ATP binding (0005524);guanylate kinase activity (0004385);protein serine/threonine kinase activity (0004674);calmodulin binding (0005516);neurexin family protein binding (0042043)	0005524;0032550;0001883;0001882;0036094;0005488;0003674;0097159;0097367;1901363;0032549;0032559;0030554;0017076;0000166;1901265;0032555;0032553;0035639;0043168;0043167;0004385;0016776;0016772;0016740;0003824;0019201;0019205;0016301;0004674;0004672;0016773;0005515;0005516;0042043	actin cytoskeleton (0015629);basement membrane (0005604);basolateral plasma membrane (0016323);0098590;0098589;cell-cell junction (0005911);cilium membrane (0060170);0098588;cytosol (0005829);focal adhesion (0005925);nuclear lamina (0005652);nuclear matrix (0016363);nucleolus (0005730);presynaptic membrane (0042734)	0015629;0005856;0043232;0043228;0043226;0005575;0043229;0044424;0044464;0005623;0005622;0005604;0044420;0031012;0044421;0005576;0005578;0016323;0016020;0044459;0044425;0005886;0071944;0098590;0098589;0005911;0030054;0060170;0031090;0044422;0043227;0031253;0044463;0042995;0044441;0005929;0098588;0005737;0005829;0044444;0005925;0005924;0005912;0070161;0030055;0005652;0044428;0044446;0005634;0043231…			10.97	14.75	12.13	5.87	9.55	5.98		8	7	5	5	7	3
PEG3	5178	PW1;ZKSCAN22;ZNF904;ZSCAN24;hCG_1685807	paternally expressed 3;Kruppel-type zinc finger protein;paternally-expressed gene 3 protein;zinc finger and SCAN domain-containing protein 24	apoptotic process (0006915);genetic imprinting (0071514);in utero embryonic development (0001701);multicellular organism growth (0035264);regulation of transcription from RNA polymerase II promoter (0006357);1903506;transcription from RNA polymerase II promoter (0006366);0097659	0006915;0012501;0008219;0016265;0044699;0008150;0044763;0009987;0071514;0006139;0006725;0044237;0008152;0034641;0006807;0044238;0046483;1901360;0071704;0060255;0019222;0050789;0065007;0001701;0043009;0009792;0009790;0044767;0032502;0048856;0007275;0044707;0032501;0035264;0040007;0006357;0006355;0010468;1903506;2001141;0010556;0009889;0031326;0031323;0050794;0051252;0019219;0051171;0080090;2000112…	metal ion binding (0046872);nucleic acid binding (0003676);sequence-specific DNA binding RNA polymerase II transcription factor activity (0000981)	0046872;0043169;0043167;0005488;0003674;0003676;0097159;1901363;0000981;0003700;0001071	cytoplasm (0005737);nucleoplasm (0005654)	0005737;0044424;0044464;0005575;0005623;0005622;0005634;0043231;0043227;0043226;0043229;0005654;0044428;0044446;0044422;0031981;0070013;0043233;0031974			0.00	0.00	2.43	0.00	0.00	0.00		0	0	1	0	0	0
PTPRD	5789	HPTP;HPTPD;HPTPDELTA;PTPD;RPTPDELTA	protein tyrosine phosphatase, receptor type, D;R-PTP-delta;protein tyrosine phosphatase, receptor type, delta polypeptide;receptor-type tyrosine-protein phosphatase delta	heterophilic cell-cell adhesion (0007157);0098742;0098609;neuron differentiation (0030182);single-organism developmental process (0044767);peptidyl-tyrosine dephosphorylation (0035335);positive regulation of dendrite morphogenesis (0050775);positive regulation of cell morphogenesis involved in differentiation (0010770);positive regulation of nervous system development (0051962);positive regulatio…	0007157;0098742;0098609;0007155;0022610;0008150;0030182;0030154;0048869;0044763;0009987;0044699;0044767;0032502;0048699;0022008;0007399;0048731;0048856;0007275;0044707;0032501;0035335;0006470;0006464;0036211;0019538;0043170;0071704;0008152;0044238;0043412;0044267;0044260;0044237;0016311;0006796;0006793;0050775;0010770;0010720;0045597;0045595;0050793;0050789;0065007;0050794;0048522;0048518;0051094…	cell adhesion molecule binding (0050839);receptor binding (0005102);transmembrane receptor protein tyrosine phosphatase activity (0005001)	0050839;0005515;0005488;0003674;0005102;0005001;0004725;0004721;0016791;0042578;0016788;0016787;0003824;0019198;0004888;0038023;0004871;0060089;0004872	extracellular vesicular exosome (0070062);1903561;integral to plasma membrane (0005887)	0070062;0031988;0031982;0043226;0005575;0065010;0043227;0043230;0044421;0005576;1903561;0005887;0016021;0031224;0044425;0016020;0031226;0044459;0044464;0005623;0005886;0071944			5.48	0.00	0.00	3.52	1.36	3.99		4	0	0	3	1	2
OAS2	4939	-	2'-5'-oligoadenylate synthetase 2, 69/71kDa;(2'-5')oligo(A) synthetase 2;2'-5'-oligoadenylate synthase 2;2-5A synthase 2;p69 OAS / p71 OAS	defense response to virus (0051607);response to external biotic stimulus (0043207);0098542;interferon-gamma-mediated signaling pathway (0060333);protein glycosylation (0006486);protein myristoylation (0018377);purine nucleotide biosynthetic process (0006164);single-organism biosynthetic process (0044711);RNA catabolic process (0006401);type I interferon-mediated signaling pathway (0060337)	0019221;0007166;0007165;0050794;0050789;0065007;0008150;0051716;0009987;0050896;0007154;0044763;0044699;0044700;0023052;0071345;0034097;0010033;0042221;0071310;0070887;0051607;0002252;0002376;0009615;0051707;0043207;0009605;0009607;0051704;0098542;0006952;0006950;0060333;0071346;0034341;0045087;0006955;0006139;0006725;0044237;0008152;0034641;0006807;0044238;0046483;1901360;0071704;0006486;0006464…	2'-5'-oligoadenylate synthetase activity (0001730);ATP binding (0005524);double-stranded RNA binding (0003725);zinc ion binding (0008270)	0001730;0070566;0016779;0016772;0016740;0003824;0003674;0005524;0032550;0001883;0001882;0036094;0005488;0097159;0097367;1901363;0032549;0032559;0030554;0017076;0000166;1901265;0032555;0032553;0035639;0043168;0043167;0003725;0003723;0003676;0046872;0043169;0008270;0046914	cytosol (0005829);endoplasmic reticulum (0005783);endomembrane system (0012505);membrane (0016020);mitochondrion (0005739);nucleus (0005634);perinuclear region of cytoplasm (0048471)	0005737;0044424;0044464;0005575;0005623;0005622;0005829;0044444;0005783;0043231;0043227;0043226;0043229;0012505;0016020;0005739;0005634;0048471			1.37	2.11	2.43	0.00	0.00	5.98		1	1	1	0	0	3
HFE	3077	HFE1;HH;HLA-H;MVCD7;TFQTL2	hemochromatosis;MHC class I-like protein HFE;hereditary hemochromatosis protein;hereditary hemochromatosis protein HLA-H;high Fe	antigen processing and presentation of peptide antigen via MHC class I (0002474);cellular iron ion homeostasis (0006879);cellular response to iron ion starvation (0010106);female pregnancy (0007565);hormone biosynthetic process (0042446);immune response (0006955);iron ion import into cell (0097459);1902578;0098659;0099587;0098657;multicellular organismal iron ion homeostasis (0060586);positive re…	0002474;0048002;0019882;0002376;0008150;0006879;0046916;0006875;0030003;0006873;0050801;0048878;0042592;0065008;0065007;0055082;0019725;0044763;0009987;0044699;0055080;0055065;0055076;0055072;0010106;0009267;0031669;0031667;0009991;0009605;0050896;0031668;0007154;0051716;0071496;0033554;0006950;0042594;0007565;0044703;0022414;0051704;0044706;0032501;0042446;0009058;0008152;0042445;0010817;0006955…	peptide antigen binding (0042605);receptor binding (0005102)	0042605;0003823;0005488;0003674;0042277;0033218;0005102;0005515	apical part of cell (0045177);basal part of cell (0045178);cytoplasmic vesicle (0031410);early endosome (0005769);endomembrane system (0012505);integral to plasma membrane (0005887);MHC class I protein complex (0042612);perinuclear region of cytoplasm (0048471);recycling endosome (0055037)	0045177;0044464;0005575;0005623;0045178;0031410;0031982;0043226;0043229;0044424;0005622;0044444;0005737;0005769;0005768;0043231;0043227;0012505;0005887;0016021;0031224;0044425;0016020;0031226;0044459;0005886;0071944;0042612;0042611;0043234;0032991;0048471;0055037			1.37	0.00	0.00	0.00	1.36	1.99		1	0	0	0	1	1
TRPC4	7223	HTRP-4;HTRP4;TRP4;RP11-10M8.1	transient receptor potential cation channel, subfamily C, member 4;short transient receptor potential channel 4;trp-related protein 4	axon guidance (0007411);calcium ion import (0070509);1902578;0098662;0098655;0098660;gamma-aminobutyric acid secretion (0014051);oligodendrocyte differentiation (0048709)	0007411;0097485;0006928;0044763;0009987;0008150;0044699;0006935;0042221;0050896;0042330;0009605;0040011;0048812;0048858;0030030;0016043;0071840;0032990;0032989;0009653;0032502;0048856;0048869;0044767;0000902;0031175;0048666;0048468;0030154;0030182;0048699;0022008;0007399;0048731;0007275;0044707;0032501;0007409;0048667;0000904;0061564;0070509;0006811;0044765;0006810;0051234;0051179;1902578;0030001…	beta-catenin binding (0008013);cadherin binding (0045296);inositol 1,4,5 trisphosphate binding (0070679);store-operated calcium channel activity (0015279)	0008013;0005515;0005488;0003674;0045296;0050839;0070679;0043168;0043167;0043178;0036094;0015279;0005262;0005261;0005216;0015075;0022891;0022857;0005215;0022892;0022838;0015267;0022803;0008324;0015085;0046873;0022890;0072509;0015276;0022834;0022836;0022839	basolateral plasma membrane (0016323);0098590;0098589;calcium channel complex (0034704);1902495;1990351;caveola (0005901);0044853;cell surface (0009986);cortical cytoskeleton (0030863);cell-cell junction (0005911)	0016323;0016020;0005575;0044459;0044425;0044464;0005623;0005886;0071944;0098590;0098589;0034704;0034703;0034702;1902495;1990351;0043234;0032991;0016021;0031224;0005901;0044853;0045121;0009986;0030863;0005856;0043232;0043228;0043226;0043229;0044424;0005622;0044448;0044444;0005737;0005938;0005911;0030054			0.00	0.00	4.85	1.17	1.36	0.00		0	0	2	1	1	0
TXNDC9	10190	APACD;PHLP3	thioredoxin domain containing 9;ATP binding protein associated with cell differentiation;ATP-binding protein associated with cell differentiation;protein 1-4;thioredoxin domain-containing protein 9	cell redox homeostasis (0045454)	0045454;0019725;0042592;0065008;0065007;0008150;0044763;0009987;0044699;0050794;0050789	protein binding (0005515)	0005515;0005488;0003674	centrosome (0005813);cytoplasm (0005737);midbody (0030496);nucleus (0005634)	0005813;0005815;0044430;0044446;0044422;0005575;0043226;0044424;0044464;0005623;0005622;0043229;0005856;0043232;0043228;0015630;0005737;0030496;0005634;0043231;0043227			112.43	122.22	140.72	52.82	80.53	71.77		82	58	58	45	59	36
EIF1	10209	A121;EIF-1;EIF1A;ISO1;SUI1	eukaryotic translation initiation factor 1;protein translation factor SUI1 homolog;sui1iso1	dosage compensation by inactivation of X chromosome (0009048);regulation of translational initiation (0006446);response to stress (0006950);translational initiation (0006413)	0009048;0007549;0040029;0010468;0060255;0019222;0050789;0065007;0008150;0006446;0006417;0010608;0032268;0031323;0050794;0051246;0080090;2000112;0010556;0009889;0031326;0006950;0050896;0006413;0044237;0008152;0009987;0006412;0034645;0009059;0043170;0071704;1901576;0009058;0044249;0044260;0044267;0019538;0044238;0010467	0044822;translation initiation factor activity (0003743)	0044822;0003723;0003676;0097159;0005488;0003674;1901363;0008135;0003743	cytoplasm (0005737)	0005737;0044424;0044464;0005575;0005623;0005622			818.56	788.09	657.52	680.76	704.31	643.92		597	374	271	580	516	323
MPHOSPH10	10199	CT90;MPP10;MPP10P;PPP1R106	M-phase phosphoprotein 10 (U3 small nucleolar ribonucleoprotein);U3 small nucleolar ribonucleoprotein protein MPP10;m phase phosphoprotein 10;protein phosphatase 1, regulatory subunit 106	negative regulation of phosphatase activity (0010923);negative regulation of dephosphorylation (0035305);RNA splicing, via transesterification reactions (0000375);rRNA processing (0006364)	0010923;0010921;0035303;0019220;0051174;0031323;0019222;0050789;0065007;0008150;0050794;0051336;0050790;0065009;0035305;0045936;0010563;0031324;0009892;0048519;0048523;0051346;0043086;0044092;0006396;0016070;0044260;0043170;0071704;0008152;0044237;0009987;0090304;0006139;0006725;0034641;0006807;0044238;0046483;1901360;0010467;0008380;0000375;0006364;0016072;0034660;0034470;0042254;0022613;0044085…	0044822;RNA binding (0003723);protein binding (0005515)	0044822;0003723;0003676;0097159;0005488;0003674;1901363;0005515	chromosome (0005694);nucleolus (0005730);small nucleolar ribonucleoprotein complex (0005732)	0005694;0043232;0043228;0043226;0005575;0043229;0044424;0044464;0005623;0005622;0005730;0044428;0044446;0044422;0005634;0043231;0043227;0031981;0070013;0043233;0031974;0005732;0030529;0032991			43.88	75.86	58.23	53.99	57.33	79.74		32	36	24	46	42	40
ADAMTS8	11095	ADAM-TS8;METH2	ADAM metallopeptidase with thrombospondin type 1 motif, 8;A disintegrin and metalloproteinase with thrombospondin motifs 8;ADAM-TS 8;ADAMTS-8;METH-2;METH-8;a disintegrin-like and metalloprotease (reprolysin type) with thrombospondin type 1 motif, 8	negative regulation of cell proliferation (0008285);phosphate ion transmembrane transport (0035435);1902578;0098661;0098656;0098660;proteolysis (0006508)	0008285;0042127;0050794;0050789;0065007;0008150;0048523;0048519;0035435;0006817;0015698;0006820;0006811;0044765;0006810;0051234;0051179;0044699;1902578;0034220;0055085;0044763;0009987;0098661;0098656;0098660;0006508;0019538;0043170;0071704;0008152;0044238	heparin binding (0008201);integrin binding (0005178);cell adhesion molecule binding (0050839);low affinity phosphate transmembrane transporter activity (0009673);metalloendopeptidase activity (0004222);zinc ion binding (0008270)	0008201;0005539;0097367;0005488;0003674;0043168;0043167;1901681;0005178;0005102;0005515;0032403;0050839;0009673;0015114;0015103;0008509;0015075;0022891;0022857;0005215;0022892;0004222;0004175;0070011;0008233;0016787;0003824;0008237;0008270;0046914;0046872;0043169	proteinaceous extracellular matrix (0005578)	0005578;0031012;0005575;0044421;0005576			0.00	0.00	0.00	0.00	0.00	1.99		0	0	0	0	0	1
USPL1	10208	C13orf22;D13S106E;bA121O19.1;RP11-121O19.1	ubiquitin specific peptidase like 1;SUMO-specific isopeptidase USPL1;highly charged protein;ubiquitin-specific peptidase-like protein 1	Cajal body organization (0030576);cell proliferation (0008283);protein desumoylation (0016926);proteolysis (0006508)	0030576;0030575;0006997;0006996;0009987;0008150;0016043;0071840;0008283;0044699;0016926;0070646;0070647;0006464;0036211;0019538;0043170;0071704;0008152;0044238;0043412;0044267;0044260;0044237;0006508;0044763	SUMO binding (0032183);SUMO-specific isopeptidase activity (0070140);ubiquitin binding (0043130)	0032183;0032182;0005515;0005488;0003674;0070140;0016929;0019783;0008234;0070011;0008233;0016787;0003824;0070138;0070122;0043130	Cajal body (0015030);extracellular space (0005615)	0015030;0016604;0044451;0044428;0044446;0044422;0005575;0043226;0044424;0044464;0005623;0005622;0043229;0005634;0043231;0043227;0005654;0031981;0070013;0043233;0031974;0005615;0044421;0005576			6.86	8.43	4.85	8.22	5.46	3.99		5	4	2	7	4	2
PRMT3	10196	HRMT1L3	protein arginine methyltransferase 3;HMT1 hnRNP methyltransferase-like 3;heterogeneous nuclear ribonucleoprotein methyltransferase-like protein 3;protein arginine N-methyltransferase 3	histone arginine methylation (0034969);macromolecular complex subunit organization (0043933);1902589;negative regulation of protein ubiquitination (0031397);1903320;1903321;peptidyl-arginine methylation, to asymmetrical-dimethyl arginine (0019919);cellular modified amino acid metabolic process (0006575);regulation of transcription, DNA-dependent (0006355);1903506	0034969;0016571;0006479;0008213;0006464;0036211;0019538;0043170;0071704;0008152;0008150;0044238;0043412;0044267;0044260;0044237;0009987;0043414;0032259;0016570;0016569;0016568;0006325;0016043;0071840;0043933;0051276;0006996;0044710;0044699;1902589;0044763;0031397;0031396;1903320;0031399;0032268;0031323;0019222;0050789;0065007;0050794;0051246;0060255;0080090;1903321;0031400;0032269;0031324;0009892…	histone-arginine N-methyltransferase activity (0008469);metal ion binding (0046872);modified amino acid binding (0072341);protein-arginine omega-N asymmetric methyltransferase activity (0035242);protein binding (0005515)	0008469;0016274;0008276;0008168;0016741;0016740;0003824;0003674;0016273;0008170;0008757;0042054;0046872;0043169;0043167;0005488;0072341;0016597;0031406;0043168;0043177;0036094;0035242;0005515	cytosol (0005829);ribosome (0005840)	0005737;0044424;0044464;0005575;0005623;0005622;0005829;0044444;0005840;0030529;0032991;0043232;0043228;0043226;0043229			6.86	16.86	14.56	10.56	8.19	9.97		5	8	6	9	6	5
TIMM44	10469	TIM44	translocase of inner mitochondrial membrane 44 homolog (yeast);mitochondrial import inner membrane translocase subunit TIM44;mitochondrial inner membrane translocase	cellular protein metabolic process (0044267);1902582;1902578;1902580;protein import into mitochondrial matrix (0030150);1990542	0044267;0019538;0043170;0071704;0008152;0008150;0044238;0044260;0044237;0009987;0006626;0006605;0006886;0015031;0008104;0033036;0051179;0045184;0051234;0071702;0006810;0046907;0051649;0051641;0034613;0070727;1902582;0044765;0044699;1902578;0006839;0016482;0070585;0033365;0072655;0072594;1902580;0007005;0006996;0016043;0071840;0030150;0044743;0017038;0065002;0071806;0055085;0044763;1990542	ATP binding (0005524);P-P-bond-hydrolysis-driven protein transmembrane transporter activity (0015450);chaperone binding (0051087)	0005524;0032550;0001883;0001882;0036094;0005488;0003674;0097159;0097367;1901363;0032549;0032559;0030554;0017076;0000166;1901265;0032555;0032553;0035639;0043168;0043167;0015450;0008320;0008565;0022892;0005215;0022884;0022891;0022857;0015405;0015399;0022804;0005515;0051087	mitochondrial inner membrane (0005743);mitochondrial matrix (0005759)	0005743;0019866;0031090;0016020;0005575;0044422;0043226;0043227;0044424;0044464;0005623;0005622;0031967;0031975;0044446;0043229;0031966;0044429;0044444;0005737;0005739;0043231;0005740;0005759;0070013;0043233;0031974			17.82	12.64	12.13	15.26	8.19	5.98		13	6	5	13	6	3
RNF41	10193	FLRF;NRDP1;SBBI03	ring finger protein 41, E3 ubiquitin protein ligase;E3 ubiquitin-protein ligase NRDP1;fetal liver ring finger;neuregulin receptor degradation protein-1	extrinsic apoptotic signaling pathway (0097191);negative regulation of cell migration (0030336);negative regulation of cell proliferation (0008285);positive regulation of reactive oxygen species metabolic process (2000379);positive regulation of sequence-specific DNA binding transcription factor activity (0051091);1903506;proteasomal protein catabolic process (0010498);protein autoubiquitination …	0097191;0007166;0007165;0050794;0050789;0065007;0008150;0051716;0009987;0050896;0007154;0044763;0044699;0044700;0023052;0097190;0006915;0012501;0008219;0016265;0030336;0030334;2000145;0040012;0051270;0032879;2000146;0040013;0048519;0051271;0048523;0008285;0042127;2000379;0031325;0009893;0019222;0048518;0031323;0048522;2000377;0051091;0044093;0065009;0051090;0006355;0010468;0060255;1903506;2001141…	protein tag (0031386);ubiquitin-protein ligase activity (0004842);transferase activity (0016740);zinc ion binding (0008270);erythropoietin receptor binding (0005128);interleukin-3 receptor binding (0005135)	0016881;0016879;0016874;0003824;0003674;0031386;0004842;0019787;0016740;0008270;0046914;0046872;0043169;0043167;0005488;0005128;0005126;0005102;0005515;0005135;0070851	cytosol (0005829)	0005829;0044444;0044424;0044464;0005575;0005623;0005622;0005737			43.88	35.82	16.98	31.69	35.49	33.89		32	17	7	27	26	17
ATP6V0C	527	ATP6C;ATP6L;ATPL;VATL;VPPC;Vma3	ATPase, H+ transporting, lysosomal 16kDa, V0 subunit c;H(+)-transporting two-sector ATPase, 16 kDa subunit;V-ATPase 16 kDa proteolipid subunit;V-type proton ATPase 16 kDa proteolipid subunit;vacuolar ATP synthase 16 kDa proteolipid subunit;vacuolar H+ ATPase proton channel subunit;vacuolar proton pump 16 kDa proteolipid subunit	ATP hydrolysis coupled proton transport (0015991);1902600;1902578;0098662;0098655;0098660;cellular iron ion homeostasis (0006879);insulin receptor signaling pathway (0008286);interaction with host (0051701);phagosome maturation (0090382);positive regulation of Wnt receptor signaling pathway (0030177);transferrin transport (0033572);viral process (0016032)	0015991;0015988;1902600;0015992;0006818;0044765;0006810;0051234;0051179;0008150;0044699;1902578;0015672;0006812;0006811;0034220;0055085;0044763;0009987;0098662;0098655;0098660;0006879;0046916;0006875;0030003;0006873;0050801;0048878;0042592;0065008;0065007;0055082;0019725;0055080;0055065;0055076;0055072;0008286;0007169;0007167;0007166;0007165;0050794;0050789;0051716;0050896;0007154;0044700;0023052…	proton-transporting ATP synthase activity, rotational mechanism (0046933);proton-transporting ATPase activity, rotational mechanism (0046961);ubiquitin protein ligase binding (0031625)	0046933;0015078;0015077;0022890;0008324;0015075;0022891;0022857;0005215;0003674;0022892;0019829;0042625;0042626;0015405;0015399;0022804;0016820;0016817;0016787;0003824;0043492;0042623;0016887;0017111;0016462;0016818;0044769;0046961;0036442;0031625;0044389;0019899;0005515;0005488	endosome membrane (0010008);endomembrane system (0012505);0098588;extracellular vesicular exosome (0070062);1903561;focal adhesion (0005925);integral to membrane (0016021);lysosomal membrane (0005765);phagocytic vesicle membrane (0030670);proton-transporting V-type ATPase, V0 domain (0033179)	0010008;0031090;0016020;0005575;0044422;0043226;0043227;0044440;0044444;0044424;0044464;0005623;0005622;0005737;0044446;0043229;0005768;0043231;0012505;0098588;0070062;0031988;0031982;0065010;0043230;0044421;0005576;1903561;0005925;0005924;0005912;0070161;0030054;0030055;0016021;0031224;0044425;0005765;0005774;0044437;0005773;0005764;0000323;0030670;0030666;0030659;0012506;0044433;0031410;0016023…			6.86	8.43	21.84	8.22	5.46	17.94		5	4	9	7	4	9
ADGRG2	-	-	-	-	-	-	-	-	-			1.37	2.11	0.00	0.00	0.00	1.99		1	1	0	0	0	1
SATB2	23314	GLSS	SATB homeobox 2;DNA-binding protein SATB2;SATB family member 2;special AT-rich sequence-binding protein 2	cartilage development (0051216);cellular response to organic substance (0071310);chromatin remodeling (0006338);macromolecular complex subunit organization (0043933);embryonic pattern specification (0009880);embryonic skeletal system morphogenesis (0048704);negative regulation of transcription from RNA polymerase II promoter (0000122);1903506;1903507;1902679;neuron migration (0001764);osteoblast …	0051216;0048513;0048856;0032502;0008150;0048731;0007275;0044707;0032501;0044699;0044767;0001501;0061448;0009888;0071310;0010033;0042221;0050896;0070887;0051716;0009987;0006338;0016568;0006325;0016043;0071840;0043933;0051276;0006996;0009880;0007389;0009790;0048704;0048562;0009887;0009653;0048598;0048568;0048705;0048706;0043009;0009792;0000122;0006357;0006355;0010468;0060255;0019222;0050789;0065007…	chromatin binding (0003682);sequence-specific DNA binding (0043565);protein binding (0005515)	0003682;0005488;0003674;0043565;0003677;0003676;0097159;1901363;0005515	cytoplasm (0005737);histone deacetylase complex (0000118);1902494;transcription factor complex (0005667);nuclear matrix (0016363)	0005737;0044424;0044464;0005575;0005623;0005622;0000118;0044451;0044428;0044446;0044422;0043226;0043229;0005634;0043231;0043227;0005654;0031981;0070013;0043233;0031974;1902494;0043234;0032991;0005667;0016363;0034399			6.86	0.00	4.85	5.87	4.09	15.95		5	0	2	5	3	8
DNPH1	10591	C6orf108;RCL;dJ330M21.3;RP3-330M21.3	2'-deoxynucleoside 5'-phosphate N-hydrolase 1;c-Myc-responsive protein RCL;c-Myc-responsive protein Rcl;deoxyribonucleoside 5'-monophosphate N-glycosidase;putative c-Myc-responsive	cell proliferation (0008283);deoxyribonucleoside monophosphate catabolic process (0009159);single-organism catabolic process (0044712);epithelial cell differentiation (0030855);single-organism developmental process (0044767);nucleoside metabolic process (0009116);nucleotide metabolic process (0009117);positive regulation of cell growth (0030307)	0008283;0044699;0008150;0009159;0009125;0009123;0006753;0006796;0006793;0044237;0008152;0009987;0019637;0071704;0055086;0006139;0006725;0034641;0006807;0044238;0046483;1901360;0044281;0044710;0044763;1901292;0034655;0019439;0044248;0009056;0044270;0046700;1901361;1901575;0044712;0046434;0009162;0030855;0030154;0048869;0044767;0032502;0060429;0009888;0048856;0009116;1901135;1901564;1901657;0009117…	deoxyribonucleoside 5'-monophosphate N-glycosidase activity (0070694);nucleoside deoxyribosyltransferase activity (0050144);protein homodimerization activity (0042803)	0070694;0016799;0016798;0016787;0003824;0003674;0050144;0016763;0016757;0016740;0042803;0042802;0005515;0005488;0046983	cytoplasm (0005737);extracellular vesicular exosome (0070062);1903561;nucleoplasm (0005654)	0005737;0044424;0044464;0005575;0005623;0005622;0070062;0031988;0031982;0043226;0065010;0043227;0043230;0044421;0005576;1903561;0005634;0043231;0043229;0005654;0044428;0044446;0044422;0031981;0070013;0043233;0031974			21.94	23.18	16.98	24.65	27.30	13.95		16	11	7	21	20	7
ZBTB44	29068	BTBD15;HSPC063;ZNF851	zinc finger and BTB domain containing 44;BTB (POZ) domain containing 15;BTB/POZ domain-containing protein 15;zinc finger and BTB domain-containing protein 44;zinc finger protein 851	regulation of transcription, DNA-dependent (0006355);1903506;transcription, DNA-dependent (0006351);0097659	0006355;0010468;0060255;0019222;0050789;0065007;0008150;1903506;2001141;0010556;0009889;0031326;0031323;0050794;0051252;0019219;0051171;0080090;2000112;0006351;0034645;0009059;0043170;0071704;0008152;1901576;0009058;0044249;0044237;0009987;0044260;0097659;0032774;0016070;0090304;0006139;0006725;0034641;0006807;0044238;0046483;1901360;0034654;0018130;0019438;0044271;1901362;0010467	DNA binding (0003677);metal ion binding (0046872)	0003677;0003676;0097159;0005488;0003674;1901363;0046872;0043169;0043167	nucleus (0005634)	0005634;0043231;0043227;0043226;0005575;0043229;0044424;0044464;0005623;0005622			6.86	10.54	12.13	14.08	2.73	19.94		5	5	5	12	2	10
ARMC8	25852	GID5;HSPC056;VID28;S863-2	armadillo repeat containing 8;GID complex subunit 5, VID28 homolog;armadillo repeat-containing protein 8	-	-	-	-	-	-			37.02	42.14	33.97	41.08	40.95	33.89		27	20	14	35	30	17
ZC3H7A	29066	ZC3H7;ZC3HDC7;HSPC055	zinc finger CCCH-type containing 7A;zinc finger CCCH domain-containing protein 7A;zinc finger CCCH type domain containing 7;zinc finger CCCH-type domain containing 7;zinc-finger protein AY163807	-	-	metal ion binding (0046872);0044822;RNA binding (0003723)	0046872;0043169;0043167;0005488;0003674;0044822;0003723;0003676;0097159;1901363	nucleus (0005634)	0005634;0043231;0043227;0043226;0005575;0043229;0044424;0044464;0005623;0005622			10.97	6.32	24.26	23.47	12.28	13.95		8	3	10	20	9	7
WDR91	29062	HSPC049	WD repeat domain 91;WD repeat-containing protein 91	-	-	-	-	-	-			4.11	0.00	7.28	1.17	4.09	0.00		3	0	3	1	3	0
LAT2	7462	LAB;NTAL;WBSCR15;WBSCR5;WSCR5;HSPC046	linker for activation of T cells family, member 2;Williams-Beuren syndrome chromosomal region 15 protein;Williams-Beuren syndrome chromosomal region 5 protein;linker for activation of B-cells;linker for activation of T cells, transmembrane adaptor 2;linker for activation of T-cells family member 2;membrane-associated adapter molecule;non-T-cell activation linker	B cell activation (0042113);B cell receptor signaling pathway (0050853);calcium-mediated signaling (0019722);Fc-epsilon receptor signaling pathway (0038095);innate immune response (0045087);mast cell degranulation (0043303);lysosome localization (0032418);1902578;1902580;1902582	0042113;0046649;0045321;0001775;0044763;0009987;0008150;0044699;0002376;0050853;0050851;0002429;0002757;0002253;0050778;0002684;0002682;0050789;0065007;0048518;0048584;0048583;0050776;0002764;0007165;0050794;0051716;0050896;0007154;0044700;0023052;0002768;0007166;0019722;0019932;0035556;0038095;0038093;0045087;0006952;0006950;0006955;0043303;0002279;0002275;0002274;0002366;0002263;0002252;0045576…	SH2 domain binding (0042169)	0042169;0019904;0005515;0005488;0003674	extracellular vesicular exosome (0070062);1903561;integral to membrane (0016021);mast cell granule (0042629);membrane raft (0045121);0098589;plasma membrane (0005886)	0070062;0031988;0031982;0043226;0005575;0065010;0043227;0043230;0044421;0005576;1903561;0016021;0031224;0044425;0016020;0042629;0005764;0000323;0005773;0043231;0043229;0044424;0044464;0005623;0005622;0044444;0005737;0045121;0098589;0005886;0071944			0.00	0.00	0.00	0.00	0.00	1.99		0	0	0	0	0	1
TMEM230	29058	C20orf30;HSPC274;dJ1116H23.2.1;RP5-1116H23.2	transmembrane protein 230;UPF0414 transmembrane protein C20orf30	-	-	-	-	integral to membrane (0016021)	0016021;0031224;0044425;0005575;0016020			248.17	320.29	390.63	251.18	277.08	358.84		181	152	161	214	203	180
ARHGEF17	9828	P164RHOGEF;TEM4;p164-RhoGEF	Rho guanine nucleotide exchange factor (GEF) 17;164 kDa Rho-specific guanine-nucleotide exchange factor;Rho-specific guanine-nucleotide exchange factor 164 kDa;rho guanine nucleotide exchange factor 17;tumor endothelial marker 4	actin cytoskeleton organization (0030036);1902589;apoptotic signaling pathway (0097190);neurotrophin TRK receptor signaling pathway (0048011);positive regulation of apoptotic process (0043065);positive regulation of GTP catabolic process (0033126);1902531;small GTPase mediated signal transduction (0007264);positive regulation of Rho GTPase activity (0032321)	0030036;0007010;0006996;0009987;0008150;0016043;0071840;0030029;0044763;0044699;1902589;0097190;0007165;0050794;0050789;0065007;0051716;0050896;0007154;0044700;0023052;0006915;0012501;0008219;0016265;0048011;0007169;0007167;0007166;0038179;0071363;0070848;0010033;0042221;0071310;0070887;0043065;0042981;0043067;0010941;0043068;0010942;0048522;0048518;0043547;0033126;0033123;0030813;0030811;0006140…	Rho guanyl-nucleotide exchange factor activity (0005089)	0005085;0003674;0005089;0005088;0030695;0060589;0030234;0005083	cytosol (0005829)	0005829;0044444;0044424;0044464;0005575;0005623;0005622;0005737			10.97	10.54	7.28	12.91	2.73	3.99		8	5	3	11	2	2
CNTNAP2	26047	AUTS15;CASPR2;CDFE;NRXN4;PTHSL1	contactin associated protein-like 2;cell recognition molecule Caspr2;contactin-associated protein-like 2;homolog of Drosophila neurexin IV	adult behavior (0030534);head development (0060322);cell adhesion (0007155);clustering of voltage-gated potassium channels (0045163);learning (0007612);limbic system development (0021761);neuron projection development (0031175);neuron recognition (0008038);protein localization to juxtaparanode region of axon (0071205);social behavior (0035176);striatum development (0021756);superior temporal gyru…	0030534;0044707;0032501;0008150;0044699;0044708;0007610;0050896;0007420;0044767;0032502;0048513;0048856;0048731;0007275;0007417;0007399;0060322;0007155;0022610;0034613;0008104;0033036;0051179;0070727;0051641;0021987;0021543;0021537;0030900;0045163;0045161;0044802;0061024;0016043;0071840;0042551;0048469;0021700;0048869;0044763;0009987;0048468;0030154;0048666;0030182;0048699;0022008;0007612;0007611…	enzyme binding (0019899)	0019899;0005515;0005488;0003674	axolemma (0030673);cell surface (0009986);dendrite (0030425);0036477;early endosome (0005769);endomembrane system (0012505);Golgi apparatus (0005794);juxtaparanode region of axon (0044224);perikaryon (0043204);voltage-gated potassium channel complex (0008076);1902495;1990351	0030673;0032589;0031253;0044459;0044425;0005575;0016020;0044464;0005623;0005886;0071944;0044463;0042995;0031256;0031252;0097458;0043005;0033267;0030424;0044304;0009986;0030425;0036477;0005769;0005768;0043231;0043227;0043226;0043229;0044424;0005622;0044444;0005737;0012505;0005794;0016021;0031224;0044224;0043025;0044297;0043204;0008076;0034705;0034703;0034702;1902495;1990351;0043234;0032991;0005887…			1.37	0.00	0.00	0.00	0.00	0.00		1	0	0	0	0	0
COLCA1	399948	C11orf92;CASC12;LOH11CR1F	colorectal cancer associated 1;cancer susceptibility candidate 12;colorectal cancer-associated protein 1	-	-	-	-	integral to membrane (0016021)	0016020;0005575;0016021;0031224;0044425			0.00	0.00	2.43	0.00	1.36	0.00		0	0	1	0	1	0
EPHA10	284656	-	EPH receptor A10;EphA10s protein;ephrin type-A receptor 10	ephrin receptor signaling pathway (0048013);peptidyl-tyrosine phosphorylation (0018108);cellular modified amino acid metabolic process (0006575)	0048013;0007169;0007167;0007166;0007165;0050794;0050789;0065007;0008150;0051716;0009987;0050896;0007154;0044763;0044699;0044700;0023052;0018108;0006468;0006464;0036211;0019538;0043170;0071704;0008152;0044238;0043412;0044267;0044260;0044237;0016310;0006796;0006793;0018212;0018193;0006575;0006520;0019752;0043436;0006082;0044281;0044710;1901564;0006807	ATP binding (0005524);transmembrane-ephrin receptor activity (0005005);protein binding (0005515)	0005524;0032550;0001883;0001882;0036094;0005488;0003674;0097159;0097367;1901363;0032549;0032559;0030554;0017076;0000166;1901265;0032555;0032553;0035639;0043168;0043167;0005003;0004714;0004713;0004672;0016301;0016772;0016740;0003824;0016773;0019199;0004888;0038023;0004871;0060089;0004872;0005005;0005515	extracellular vesicular exosome (0070062);1903561;integral to plasma membrane (0005887)	0070062;0031988;0031982;0043226;0005575;0065010;0043227;0043230;0044421;0005576;1903561;0016021;0031224;0044425;0016020;0005887;0031226;0044459;0044464;0005623;0005886;0071944			2.74	2.11	0.00	0.00	0.00	1.99		2	1	0	0	0	1
NF1	4763	NFNS;VRNF;WSS	neurofibromin 1;neurofibromatosis-related protein NF-1;neurofibromin	actin cytoskeleton organization (0030036);1902589;adrenal gland development (0030325);artery morphogenesis (0048844);head development (0060322);camera-type eye morphogenesis (0048593);0090596;cerebral cortex development (0021987);collagen fibril organization (0030199);protein complex subunit organization (0071822);extrinsic apoptotic signaling pathway via death domain receptors (0008625);forebrai…	0030036;0007010;0006996;0009987;0008150;0016043;0071840;0030029;0044763;0044699;1902589;0030325;0048732;0044767;0032502;0048513;0048856;0048731;0007275;0044707;0032501;0035270;0048844;0048514;0009653;0001568;0001944;0072358;0072359;0060840;0007420;0007417;0007399;0060322;0048593;0048592;0009887;0090596;0007423;0001654;0043010;0007154;0021987;0021543;0021537;0030900;0050890;0050877;0003008;0030199…	phosphatidylcholine binding (0031210);phosphatidylethanolamine binding (0008429);Ras GTPase activator activity (0005099);protein binding (0005515)	0031210;0005543;0008289;0005488;0003674;0043168;0043167;0043169;0043178;0036094;0050997;0008429;0005099;0005083;0030695;0060589;0030234;0005096;0008047;0005515	axon (0030424);cytoplasm (0005737);dendrite (0030425);0036477;intrinsic to internal side of plasma membrane (0031235);0098562;0098552;nucleolus (0005730)	0030424;0043005;0042995;0044464;0005575;0005623;0097458;0005737;0044424;0005622;0030425;0036477;0031235;0031226;0031224;0044425;0016020;0044459;0005886;0071944;0009898;0098562;0098552;0005634;0043231;0043227;0043226;0043229;0005730;0043232;0043228;0044428;0044446;0044422;0031981;0070013;0043233;0031974			5.48	10.54	19.41	22.30	13.65	39.87		4	5	8	19	10	20
DIS3	22894	2810028N01Rik;EXOSC11;KIAA1008;RRP44;dis3p;RP11-342J4.3	DIS3 exosome endoribonuclease and 3'-5' exoribonuclease;DIS3 mitotic control homolog;exosome complex exonuclease RRP44;exosome component 11;mitotic control protein dis3 homolog;ribosomal RNA-processing protein 44	CUT catabolic process (0071034);exonucleolytic nuclear-transcribed mRNA catabolic process involved in deadenylation-dependent decay (0043928);positive regulation of GTPase activity (0043547);positive regulation of GTP catabolic process (0033126);RNA phosphodiester bond hydrolysis, exonucleolytic (0090503);rRNA catabolic process (0016075);rRNA processing (0006364)	0071034;0034661;0006401;0016070;0044260;0043170;0071704;0008152;0008150;0044237;0009987;0090304;0006139;0006725;0034641;0006807;0044238;0046483;1901360;0034655;0019439;0044248;0009056;0044270;0046700;1901361;1901575;0044265;0009057;0034660;0071043;0043928;0000291;0000956;0006402;0016071;0000288;0010467;0090305;0043547;0033126;0033123;0030813;0030811;0006140;0019219;0031323;0019222;0050789;0065007…	3'-5'-exoribonuclease activity (0000175);endonuclease activity (0004519);guanyl-nucleotide exchange factor activity (0005085);RNA binding (0003723);protein binding (0005515)	0000175;0008408;0004527;0004518;0016788;0016787;0003824;0003674;0016896;0004532;0004540;0016796;0004519;0005085;0003723;0003676;0097159;0005488;1901363;0005515;0030695;0060589;0030234	cytosol (0005829);membrane (0016020);nuclear exosome (RNase complex) (0000176);nucleoplasm (0005654);nucleolus (0005730)	0005737;0044424;0044464;0005575;0005623;0005622;0005829;0044444;0000178;0043234;0032991;0016020;0000176;0044428;0044446;0044422;0043226;0043229;0005634;0043231;0043227;0031981;0070013;0043233;0031974;0005654;0005730;0043232;0043228			20.57	4.21	12.13	24.65	13.65	21.93		15	2	5	21	10	11
CRBN	51185	MRT2;MRT2A;AD-006	cereblon;protein cereblon;protein x 0001	negative regulation of ion transmembrane transport (0034766);negative regulation of protein homooligomerization (0032463);positive regulation of protein homodimerization activity (0090073);proteasomal ubiquitin-dependent protein catabolic process (0043161);protein ubiquitination (0016567);ATP catabolic process (0006200);single-organism cellular process (0044763);single-organism catabolic process …	0034766;0034763;0034762;0050794;0050789;0065007;0008150;0051049;0032879;0048523;0048519;0051051;0034765;0043269;0043271;0032463;0032460;0031333;0043254;0044087;0051128;0051129;0032459;0032462;0090073;0032092;0043393;0051098;0065009;0051099;0044093;0043496;0043161;0006511;0019941;0043632;0044265;0009057;0043170;0071704;0008152;1901575;0009056;0044248;0044237;0009987;0044260;0051603;0006508;0019538…	ATP-dependent peptidase activity (0004176);protein binding (0005515)	0004176;0042623;0016887;0017111;0016462;0016818;0016817;0016787;0003824;0003674;0070011;0008233;0005515;0005488	Cul4A-RING ubiquitin ligase complex (0031464);1902494;1990234;cytoplasm (0005737);membrane (0016020);nucleolus (0005730)	0031464;0080008;0031461;0000151;0044424;0044464;0005575;0005623;0005622;1902494;0043234;0032991;1990234;0005737;0016020;0005730;0043232;0043228;0043226;0043229;0044428;0044446;0044422;0005634;0043231;0043227;0031981;0070013;0043233;0031974			32.91	25.29	41.25	52.82	60.06	41.86		24	12	17	45	44	21
SPEG	10290	APEG-1;APEG1;BPEG;CNM5;SPEGalpha;SPEGbeta	SPEG complex locus;aortic preferentially expressed gene 1;aortic preferentially expressed protein 1;nuclear protein, marker for differentiated aortic smooth muscle and down-regulated with vascular injury;striated muscle preferentially expressed protein kinase	cardiac muscle cell development (0055013);in utero embryonic development (0001701);muscle organ development (0007517);negative regulation of cell proliferation (0008285);respiratory system development (0060541);protein phosphorylation (0006468)	0055013;0055002;0055001;0048468;0048856;0032502;0008150;0048869;0044763;0009987;0044699;0044767;0030154;0042692;0061061;0051146;0055006;0035051;0007507;0048513;0048731;0007275;0044707;0032501;0072358;0072359;0055007;0048738;0014706;0060537;0009888;0001701;0043009;0009792;0009790;0007517;0008285;0042127;0050794;0050789;0065007;0048523;0048519;0060541;0006468;0006464;0036211;0019538;0043170;0071704…	ATP binding (0005524);protein serine/threonine kinase activity (0004674)	0005524;0032550;0001883;0001882;0036094;0005488;0003674;0097159;0097367;1901363;0032549;0032559;0030554;0017076;0000166;1901265;0032555;0032553;0035639;0043168;0043167;0004674;0004672;0016301;0016772;0016740;0003824;0016773	nucleus (0005634)	0005634;0043231;0043227;0043226;0005575;0043229;0044424;0044464;0005623;0005622			2.74	2.11	12.13	5.87	1.36	5.98		2	1	5	5	1	3
ASMTL	8623	ASMTLX;ASMTLY;ASTML;RP11-261P4.3	acetylserotonin O-methyltransferase-like;N-acetylserotonin O-methyltransferase-like protein;acetylserotonin N-methyltransferase-like	methylation (0032259)	0008150;0032259;0008152	O-methyltransferase activity (0008171)	0008171;0008168;0016741;0016740;0003824;0003674	cytoplasm (0005737)	0005737;0044424;0044464;0005575;0005623;0005622			13.71	4.21	12.13	10.56	9.55	25.92		10	2	5	9	7	13
PDHB	5162	PDHBD;PDHE1-B;PHE1B	pyruvate dehydrogenase (lipoamide) beta;pyruvate dehydrogenase E1 component subunit beta, mitochondrial;pyruvate dehydrogenase, E1 beta polypeptide	acetyl-CoA biosynthetic process from pyruvate (0006086);sulfur compound biosynthetic process (0044272);single-organism cellular process (0044763);single-organism biosynthetic process (0044711);glucose metabolic process (0006006);regulation of acetyl-CoA biosynthetic process from pyruvate (0010510);regulation of sulfur metabolic process (0042762);tricarboxylic acid cycle (0006099);citrate metaboli…	0006086;0006085;0006084;0006637;0006732;0051186;0044237;0008152;0008150;0009987;0006793;0035383;0006790;0071704;0071616;0009108;0051188;0044249;0009058;0035384;0044272;1901576;0006090;0032787;0019752;0043436;0006082;0044281;0044710;0044699;0044763;0044711;0006006;0019318;0005996;0044723;0005975;0044238;0010510;0050812;0019217;0010565;0031323;0019222;0050789;0065007;0050794;0019216;0080090;0031326…	pyruvate dehydrogenase (acetyl-transferring) activity (0004739);protein binding (0005515)	0004739;0004738;0016903;0016491;0003824;0003674;0016624;0005515;0005488	extracellular vesicular exosome (0070062);1903561;mitochondrial matrix (0005759);pyruvate dehydrogenase complex (0045254);1902494;nucleoplasm (0005654)	0070062;0031988;0031982;0043226;0005575;0065010;0043227;0043230;0044421;0005576;1903561;0005759;0044429;0044444;0044424;0044464;0005623;0005622;0005737;0044446;0044422;0043229;0005739;0043231;0070013;0043233;0031974;0005634;0045254;1990204;1902494;0043234;0032991;0005654;0044428;0031981			178.25	257.08	186.82	161.97	195.19	151.51		130	122	77	138	143	76
F2RL2	2151	PAR-3;PAR3	coagulation factor II (thrombin) receptor-like 2;Coagulation factor II receptor-like 2 (protease-actovated receptor 3);protease-activated receptor 3;proteinase-activated receptor 3;proteinase-activated receptor-3;thrombin receptor-like 2	metabolic process (0008152);platelet activation (0030168);thrombin receptor signaling pathway (0070493)	0007596;0007599;0050878;0044707;0032501;0008150;0044699;0065008;0065007;0050817;0042060;0009611;0006950;0050896;0008152;0030168;0001775;0044763;0009987;0070493;0007186;0007166;0007165;0050794;0050789;0051716;0007154;0044700;0023052	phosphatidylinositol phospholipase C activity (0004435);thrombin receptor activity (0015057);protein binding (0005515)	0004435;0004629;0004620;0016298;0016788;0016787;0003824;0003674;0008081;0042578;0015057;0008528;0001653;0038023;0004871;0060089;0004872;0004930;0004888;0005515;0005488	apical plasma membrane (0016324);0098590;0098589;extracellular region (0005576);integral to plasma membrane (0005887)	0016324;0016020;0005575;0044459;0044425;0044464;0005623;0005886;0071944;0098590;0098589;0045177;0005576;0005887;0016021;0031224;0031226			1.37	4.21	0.00	1.17	6.82	1.99		1	2	0	1	5	1
MAP7	9053	E-MAP-115;EMAP115	microtubule-associated protein 7;MAP-7;dJ325F22.2 (microtubule-associated protein 7 (EMAP115, E-MAP-115));ensconsin;epithelial microtubule-associated protein of 115 kDa	cell morphogenesis (0000902);cell proliferation (0008283);establishment or maintenance of cell polarity (0007163);fertilization (0009566);multi-organism reproductive process (0044703);multi-organism process (0051704);germ cell development (0007281);glycosphingolipid metabolic process (0006687);1903509;homeostasis of number of cells (0048872);Leydig cell differentiation (0033327);microtubule bundl…	0000902;0032989;0009653;0032502;0008150;0048856;0016043;0071840;0048869;0044763;0009987;0044699;0044767;0008283;0007163;0009566;0044702;0022414;0019953;0000003;0044703;0051704;0007281;0003006;0022412;0032504;0032501;0048468;0030154;0007276;0048609;0006687;0006664;0006643;0044255;0006629;0044238;0008152;0044710;0071704;0044237;1903509;1901135;0006665;1901564;0006807;0048872;0042592;0065008;0065007…	receptor binding (0005102);structural molecule activity (0005198)	0005102;0005515;0005488;0003674;0005198	microtubule (0005874);microtubule associated complex (0005875);basolateral plasma membrane (0016323);0098590;0098589;perinuclear region of cytoplasm (0048471)	0005737;0044424;0044464;0005575;0005623;0005622;0005874;0043234;0032991;0044430;0044446;0044422;0043226;0043229;0005856;0043232;0043228;0015630;0005875;0005886;0016020;0071944;0016323;0044459;0044425;0098590;0098589;0048471;0044444			0.00	0.00	0.00	1.17	0.00	0.00		0	0	0	1	0	0
LIMS1	3987	PINCH;PINCH-1;PINCH1	LIM and senescent cell antigen-like domains 1;LIM and senescent cell antigen-like-containing domain protein 1;particularly interesting new Cys-His protein 1;renal carcinoma antigen NY-REN-48	cell aging (0007569);cell junction assembly (0034329);cell-cell junction organization (0045216);cell-matrix adhesion (0007160);cellular response to transforming growth factor beta stimulus (0071560);chordate embryonic development (0043009);establishment or maintenance of cell polarity (0007163);negative regulation of apoptotic process (0043066);negative regulation of hepatocyte proliferation (200…	0007569;0007568;0044767;0032502;0008150;0044699;0044763;0009987;0034329;0022607;0016043;0071840;0044085;0034330;0045216;0007160;0031589;0007155;0022610;0071560;0071363;0070848;0010033;0042221;0050896;0071310;0070887;0051716;0071495;0009719;0071559;0043009;0009792;0009790;0048856;0007275;0044707;0032501;0007163;0043066;0042981;0043067;0010941;0050794;0050789;0065007;0043069;0060548;0048523;0048519…	zinc ion binding (0008270);protein kinase binding (0019901)	0008270;0046914;0046872;0043169;0043167;0005488;0003674;0005515;0019901;0019900;0019899	cytosol (0005829);focal adhesion (0005925);perinuclear region of cytoplasm (0048471);plasma membrane (0005886);protein complex (0043234);cell-cell junction (0005911)	0005829;0044444;0044424;0044464;0005575;0005623;0005622;0005737;0005925;0005924;0005912;0070161;0030054;0030055;0048471;0005886;0016020;0071944;0043234;0032991;0005911			101.46	105.36	92.20	91.55	47.77	179.42		74	50	38	78	35	90
DPYSL2	1808	CRMP-2;CRMP2;DHPRP2;DRP-2;DRP2;N2A3;ULIP-2;ULIP2	dihydropyrimidinase-like 2;collapsin response mediator protein hCRMP-2;dihydropyrimidinase-related protein 2;unc-33-like phosphoprotein 2	axon guidance (0007411);cytoskeleton organization (0007010);endocytosis (0006897);olfactory bulb development (0021772);head development (0060322);positive regulation of glutamate secretion (0014049);1903530;1903532;pyrimidine nucleobase catabolic process (0006208);single-organism catabolic process (0044712);regulation of neuron differentiation (0045664);response to amphetamine (0001975);response …	0007411;0097485;0006928;0044763;0009987;0008150;0044699;0006935;0042221;0050896;0042330;0009605;0040011;0048812;0048858;0030030;0016043;0071840;0032990;0032989;0009653;0032502;0048856;0048869;0044767;0000902;0031175;0048666;0048468;0030154;0030182;0048699;0022008;0007399;0048731;0007275;0044707;0032501;0007409;0048667;0000904;0061564;0007010;0006996;0006897;0016192;0006810;0051234;0051179;0006139…	dihydropyrimidinase activity (0004157);protein kinase binding (0019901)	0004157;0016812;0016810;0016787;0003824;0003674;0005515;0005488;0019901;0019900;0019899	cytosol (0005829);dendrite (0030425);0036477;extracellular vesicular exosome (0070062);1903561;growth cone (0030426);membrane (0016020);mitochondrion (0005739);neuronal cell body (0043025);microtubule (0005874);terminal bouton (0043195)	0030424;0043005;0042995;0044464;0005575;0005623;0097458;0005856;0043232;0043228;0043226;0043229;0044424;0005622;0005829;0044444;0005737;0030425;0036477;0070062;0031988;0031982;0065010;0043227;0043230;0044421;0005576;1903561;0030426;0030427;0044463;0016020;0005739;0043231;0043025;0044297;0043234;0032991;0005874;0044430;0044446;0044422;0015630;0043195;0033267;0044456;0045202;0043679;0044306			60.33	86.40	72.79	78.64	70.98	59.81		44	41	30	67	52	30
DKKL1	27120	CT34;SGY;SGY-1;SGY1;UNQ735/PRO1429	dickkopf-like 1;cancer/testis antigen 34;dickkopf-like protein 1;protein soggy-1;soggy;soggy-1	anatomical structure morphogenesis (0009653);positive regulation of fat cell differentiation (0045600);signal transduction (0007165)	0009653;0032502;0008150;0048856;0045600;0045597;0045595;0050793;0050789;0065007;0050794;0048522;0048518;0051094;0045598;0007165;0051716;0009987;0050896;0007154;0044763;0044699;0044700;0023052	signal transducer activity (0004871)	0004871;0060089;0003674	extracellular space (0005615)	0005615;0044421;0005575;0005576			0.00	0.00	0.00	0.00	1.36	0.00		0	0	0	0	1	0
PCDHGB4	8641	CDH20;FIB2;PCDH-GAMMA-B4	protocadherin gamma subfamily B, 4;cadherin 20;cadherin-20;fibroblast cadherin FIB2;fibroblast cadherin-2;protocadherin gamma-B4	calcium-dependent cell-cell adhesion (0016339);0098742;0098609;homophilic cell adhesion (0007156)	0016339;0098742;0098609;0007155;0022610;0008150;0007156;0044763;0009987;0044699;0016337	calcium ion binding (0005509)	0005509;0046872;0043169;0043167;0005488;0003674	integral to membrane (0016021);plasma membrane (0005886)	0016021;0031224;0044425;0005575;0016020;0005886;0044464;0005623;0071944			0.00	0.00	0.00	1.17	0.00	1.99		0	0	0	1	0	1
SDC1	6382	CD138;SDC;SYND1;syndecan	syndecan 1;CD138 antigen;heparan sulfate proteoglycan fibroblast growth factor receptor;syndecan proteoglycan 1;syndecan-1	canonical Wnt receptor signaling pathway (0060070);carbohydrate metabolic process (0005975);chondroitin sulfate metabolic process (0030204);1903510;extracellular matrix organization (0030198);glycosaminoglycan biosynthetic process (0006024);single-organism biosynthetic process (0044711);glycosaminoglycan catabolic process (0006027);inflammatory response (0006954);lipoprotein metabolic process (00…	0060070;0016055;0007166;0007165;0050794;0050789;0065007;0008150;0051716;0009987;0050896;0007154;0044763;0044699;0044700;0023052;0005975;0044238;0008152;0071704;0030204;0006790;0044237;0043436;0006082;0044281;0044710;1903510;0030203;0006022;0043170;1901135;1901564;0006807;0050654;0006029;0009100;0019538;0044260;0030198;0043062;0016043;0071840;0006024;0006023;0009059;1901576;0009058;0044711;1901137…	protein C-terminus binding (0008022);glycoprotein binding (0001948);cytoskeletal protein binding (0008092)	0008022;0005515;0005488;0003674;0001948;0097367;0008092	external side of plasma membrane (0009897);0098552;extracellular vesicular exosome (0070062);1903561;focal adhesion (0005925);Golgi lumen (0005796);endomembrane system (0012505);integral to plasma membrane (0005887);lysosomal lumen (0043202);protein complex (0043234)	0009986;0044464;0005575;0005623;0005737;0044424;0005622;0009897;0044459;0044425;0016020;0005886;0071944;0098552;0070062;0031988;0031982;0043226;0065010;0043227;0043230;0044421;0005576;1903561;0005925;0005924;0005912;0070161;0030054;0030055;0005796;0044431;0044444;0044446;0044422;0043229;0005794;0043231;0012505;0070013;0043233;0031974;0005887;0016021;0031224;0031226;0043202;0005775;0044437;0005773…			17.82	27.39	128.59	38.73	30.03	205.34		13	13	53	33	22	103
LRIF1	55791	C1orf103;RIF1;RP11-96K19.1	ligand dependent nuclear receptor interacting factor 1;ligand-dependent nuclear receptor-interacting factor 1;receptor interacting factor 1;receptor-interacting factor 1	regulation of transcription, DNA-dependent (0006355);1903506;transcription, DNA-dependent (0006351);0097659	0006355;0010468;0060255;0019222;0050789;0065007;0008150;1903506;2001141;0010556;0009889;0031326;0031323;0050794;0051252;0019219;0051171;0080090;2000112;0006351;0034645;0009059;0043170;0071704;0008152;1901576;0009058;0044249;0044237;0009987;0044260;0097659;0032774;0016070;0090304;0006139;0006725;0034641;0006807;0044238;0046483;1901360;0034654;0018130;0019438;0044271;1901362;0010467	retinoic acid receptor binding (0042974)	0005515;0005488;0003674;0042974;0008134;0035257;0051427;0005102	actin cytoskeleton (0015629);microtubule organizing center (0005815);nuclear matrix (0016363)	0015629;0005856;0043232;0043228;0043226;0005575;0043229;0044424;0044464;0005623;0005622;0005634;0043231;0043227;0005815;0044430;0044446;0044422;0015630;0016363;0044428;0034399;0031981;0070013;0043233;0031974			27.42	8.43	14.56	18.78	12.28	17.94		20	4	6	16	9	9
TRIM2	23321	CMT2R;RNF86	tripartite motif containing 2;E3 ubiquitin-protein ligase TRIM2;RING finger protein 86;tripartite motif protein TRIM2;tripartite motif-containing protein 2	cell death (0008219);regulation of neuron apoptotic process (0043523);protein ubiquitination (0016567)	0008219;0016265;0044699;0008150;0044763;0009987;0043523;0042981;0043067;0010941;0050794;0050789;0065007;1901214;0016567;0032446;0070647;0006464;0036211;0019538;0043170;0071704;0008152;0044238;0043412;0044267;0044260;0044237	ubiquitin-protein ligase activity (0004842);transferase activity (0016740);zinc ion binding (0008270);protein binding (0005515)	0016874;0003824;0003674;0004842;0019787;0016740;0008270;0046914;0046872;0043169;0043167;0005488;0005515;0016881;0016879	cytoplasm (0005737)	0005737;0044424;0044464;0005575;0005623;0005622			6.86	2.11	12.13	10.56	13.65	13.95		5	1	5	9	10	7
LFNG	3955	SCDO3	LFNG O-fucosylpeptide 3-beta-N-acetylglucosaminyltransferase;beta-1,3-N-acetylglucosaminyltransferase lunatic fringe	compartment pattern specification (0007386);female meiosis (0007143);nuclear division (0000280);metabolic process (0008152);Notch signaling pathway (0007219);organ morphogenesis (0009887);ovarian follicle development (0001541);positive regulation of Notch signaling pathway (0045747);positive regulation of protein binding (0032092);regulation of somitogenesis (0014807);somitogenesis (0001756);epit…	0007386;0009952;0003002;0007389;0044707;0032501;0008150;0044699;0044767;0032502;0007275;0007143;0007126;0000280;0048285;0006996;0009987;0016043;0071840;0051321;0007049;0044763;0000003;0008152;0007219;0007166;0007165;0050794;0050789;0065007;0051716;0050896;0007154;0044700;0023052;0009887;0009653;0048856;0048513;0048731;0001541;0022602;0048511;0042698;0044702;0022414;0048609;0032504;0048608;0003006…	metal ion binding (0046872);O-fucosylpeptide 3-beta-N-acetylglucosaminyltransferase activity (0033829)	0046872;0043169;0043167;0005488;0003674;0033829;0008375;0008194;0016757;0016740;0003824;0016758	extracellular region (0005576);integral to Golgi membrane (0030173);0098588;vesicle (0031982)	0005576;0005575;0030173;0031228;0031300;0031224;0044425;0016020;0044422;0043226;0044431;0044444;0044424;0044464;0005623;0005622;0005737;0044446;0043229;0005794;0043231;0043227;0012505;0000139;0031090;0098588;0031301;0016021;0031982			9.60	18.96	12.13	5.87	5.46	9.97		7	9	5	5	4	5
GYG2	8908	GN-2;GN2	glycogenin 2;glycogenin glucosyltransferase;glycogenin-2	glucose metabolic process (0006006);glycogen biosynthetic process (0005978);single-organism cellular process (0044763);single-organism biosynthetic process (0044711);glycogen catabolic process (0005980);single-organism catabolic process (0044712);small molecule metabolic process (0044281)	0005975;0044238;0008152;0008150;0071704;0006006;0019318;0005996;0044723;0044710;0044699;0005978;0005977;0006073;0044042;0005976;0043170;0044264;0044260;0044237;0009987;0044262;0006112;0015980;0006091;0044763;0055114;0009250;0033692;0000271;0009059;1901576;0009058;0016051;0044711;0034637;0044249;0034645;0005980;0009251;0000272;0009057;1901575;0009056;0016052;0044247;0044275;0044724;0044712;0044281	glycogenin glucosyltransferase activity (0008466)	0008466;0035251;0008194;0016757;0016740;0003824;0003674;0046527;0016758	cytosol (0005829)	0005829;0044444;0044424;0044464;0005575;0005623;0005622;0005737			6.86	4.21	0.00	2.35	2.73	0.00		5	2	0	2	2	0
DNLZ	728489	C9orf151;HEP;HEP1;TIMM15;ZIM17;bA413M3.2;RP11-413M3.2	DNL-type zinc finger;DNL-type zinc finger protein;HSP70 escort protein;RP11-413M3.2;hsp70-escort protein 1;mtHsp70-escort protein;translocase of inner mitochondrial membrane 15 homolog	-	-	zinc ion binding (0008270)	0008270;0046914;0046872;0043169;0043167;0005488;0003674	mitochondrion (0005739)	0005739;0043231;0043227;0043226;0005575;0043229;0044424;0044464;0005623;0005622;0044444;0005737			5.48	14.75	12.13	1.17	15.01	11.96		4	7	5	1	11	6
RAPGEF6	51735	KIA001LB;PDZ-GEF2;PDZGEF2;RA-GEF-2;RAGEF2	Rap guanine nucleotide exchange factor (GEF) 6;PDZ domain containing guanine nucleotide exchange factor (GEF) 2;PDZ domain-containing guanine nucleotide exchange factor 2;PDZ domain-containing guanine nucleotide exchange factor I;rap guanine nucleotide exchange factor 6	positive regulation of GTPase activity (0043547);positive regulation of GTP catabolic process (0033126);Ras protein signal transduction (0007265);regulation of small GTPase mediated signal transduction (0051056);1902531	0043547;0033126;0033123;0030813;0030811;0006140;0019219;0031323;0019222;0050789;0065007;0008150;0050794;0051171;0080090;0019220;0051174;0031329;0009894;0031331;0009896;0009893;0048518;0031325;0048522;0045981;0045935;0051173;0045937;0010562;0033121;1900542;1900544;0033124;0009118;0045979;0043087;0051336;0050790;0065009;0051345;0043085;0044093;0007265;0007264;0035556;0007165;0051716;0009987;0050896…	GTP-dependent protein binding (0030742);guanyl-nucleotide exchange factor activity (0005085);Ras GTPase binding (0017016)	0030742;0005515;0005488;0003674;0005085;0017016;0031267;0051020;0019899;0030695;0060589;0030234	cytoplasm (0005737);plasma membrane (0005886)	0005737;0044424;0044464;0005575;0005623;0005622;0005886;0016020;0071944			6.86	6.32	9.71	14.08	9.55	3.99		5	3	4	12	7	2
GORAB	92344	GO;NTKLBP1;SCYL1BP1	golgin, RAB6-interacting;N-terminal kinase-like-binding protein 1;NTKL-binding protein 1;RAB6-interacting golgin;SCY1-like 1 binding protein 1;SCY1-like 1-binding protein 1;SCYL1-BP1;SCYL1-binding protein 1;hNTKL-BP1	-	-	protein binding (0005515)	0005515;0005488;0003674	Golgi apparatus (0005794);endomembrane system (0012505);nucleolus (0005730);nucleoplasm (0005654)	0005737;0044424;0044464;0005575;0005623;0005622;0005794;0043231;0043227;0043226;0043229;0044444;0012505;0005730;0043232;0043228;0044428;0044446;0044422;0005634;0031981;0070013;0043233;0031974;0005654			8.23	8.43	9.71	15.26	20.47	9.97		6	4	4	13	15	5
MMP1	4312	CLG;CLGN	matrix metallopeptidase 1 (interstitial collagenase);fibroblast collagenase;interstitial collagenase;matrix metalloprotease 1;matrix metalloproteinase 1	blood coagulation (0007596);cellular protein metabolic process (0044267);collagen catabolic process (0030574);single-organism catabolic process (0044712);extracellular matrix disassembly (0022617);leukocyte migration (0050900);proteolysis (0006508);viral process (0016032);positive regulation of protein oligomerization (0032461);positive regulation of cellular component biogenesis (0044089)	0007596;0007599;0050878;0044707;0032501;0008150;0044699;0065008;0065007;0050817;0042060;0009611;0006950;0050896;0044267;0019538;0043170;0071704;0008152;0044238;0044260;0044237;0009987;0030574;0032963;0044259;0044236;0044710;0044243;0044712;0009056;0022617;0022411;0016043;0071840;0044763;0030198;0043062;0050900;0002376;0016477;0048870;0006928;0040011;0051674;0051179;0006508;0016032;0044403;0044419…	calcium ion binding (0005509);metalloendopeptidase activity (0004222);zinc ion binding (0008270)	0005509;0046872;0043169;0043167;0005488;0003674;0004222;0004175;0070011;0008233;0016787;0003824;0008237;0008270;0046914	collagen (0005581);protein complex (0043234)	0005576;0005575;0005578;0031012;0044421;0005581;0043234;0032991;0044420			15.08	25.29	264.46	17.61	79.17	25.92		11	12	109	15	58	13
DAG1	1605	156DAG;A3a;AGRNR;DAG;MDDGC7;MDDGC9	dystroglycan 1 (dystrophin-associated glycoprotein 1);dystroglycan	basement membrane organization (0071711);branching involved in salivary gland morphogenesis (0060445);calcium-dependent cell-matrix adhesion (0016340);commissural neuron axon guidance (0071679);cytoskeletal anchoring at plasma membrane (0007016);1902578;1902589;epithelial tube branching involved in lung morphogenesis (0060441);membrane protein ectodomain proteolysis (0006509);microtubule anchorin…	0071711;0030198;0043062;0016043;0071840;0008150;0044763;0009987;0044699;0060445;0061138;0001763;0009653;0032502;0048856;0044707;0032501;0044767;0002009;0048729;0009888;0060429;0007435;0022612;0009887;0048513;0048731;0007275;0048732;0007431;0035272;0016340;0007160;0031589;0007155;0022610;0071679;0007411;0097485;0006928;0006935;0042221;0050896;0042330;0009605;0040011;0048812;0048858;0030030;0032990…	actin binding (0003779);alpha-actinin binding (0051393);calcium ion binding (0005509);laminin-1 binding (0043237);SH2 domain binding (0042169);structural constituent of muscle (0008307);tubulin binding (0015631);vinculin binding (0017166);virus receptor activity (0001618);dystroglycan binding (0002162);protein complex binding (0032403)	0003779;0008092;0005515;0005488;0003674;0051393;0042805;0005509;0046872;0043169;0043167;0043237;0043236;0050840;0042169;0019904;0008307;0005198;0015631;0017166;0001618;0004872;0002162;0001948;0097367;0032403	basement membrane (0005604);basolateral plasma membrane (0016323);0098590;0098589;cell outer membrane (0009279);cell-cell adherens junction (0005913);contractile ring (0070938);costamere (0043034);cytoskeleton (0005856);dystroglycan complex (0016011);extracellular space (0005615);extracellular vesicular exosome (0070062);1903561;filopodium (0030175);focal adhesion (0005925);integral to membrane (…	0005604;0044420;0005575;0031012;0044421;0005576;0005578;0016323;0016020;0044459;0044425;0044464;0005623;0005886;0071944;0098590;0098589;0009279;0019867;0044462;0030312;0030313;0031975;0005913;0005911;0030054;0005912;0070161;0070938;0043034;0044449;0044422;0043226;0044444;0044424;0005622;0005737;0043292;0043232;0043228;0043229;0030016;0005856;0016011;0043234;0032991;0016010;0005615;0070062;0031988…			49.36	50.57	50.95	45.78	46.41	79.74		36	24	21	39	34	40
TSPAN3	10099	TM4-A;TM4SF8;TSPAN-3	tetraspanin 3;tetraspan 3;tetraspan TM4SF;tetraspanin TM4-A;tetraspanin-3;transmembrane 4 superfamily member 8	biological_process (0008150)	8150	molecular_function (0003674)	3674	extracellular vesicular exosome (0070062);1903561;integral to membrane (0016021)	0070062;0031988;0031982;0043226;0005575;0065010;0043227;0043230;0044421;0005576;1903561;0016021;0031224;0044425;0016020			72.67	101.15	126.17	91.55	76.44	91.70		53	48	52	78	56	46
OVAAL	148756	LINC01131;OVAL	ovarian adenocarcinoma amplified long non-coding RNA	-	-	-	-	-	-			0.00	2.11	0.00	0.00	0.00	0.00		0	1	0	0	0	0
IKZF2	22807	ANF1A2;HELIOS;ZNF1A2;ZNFN1A2	IKAROS family zinc finger 2 (Helios);ikaros family zinc finger protein 2;zinc finger DNA binding protein Helios;zinc finger protein Helios;zinc finger protein, subfamily 1A, 2 (Helios)	positive regulation of transcription from RNA polymerase II promoter (0045944);1903506;1903508;1902680;transcription, DNA-dependent (0006351);0097659	0045944;0006357;0006355;0010468;0060255;0019222;0050789;0065007;0008150;1903506;2001141;0010556;0009889;0031326;0031323;0050794;0051252;0019219;0051171;0080090;2000112;0045893;0010628;0010604;0009893;0048518;1903508;1902680;0010557;0009891;0031328;0031325;0048522;0051254;0045935;0051173;0006351;0034645;0009059;0043170;0071704;0008152;1901576;0009058;0044249;0044237;0009987;0044260;0097659;0032774…	DNA binding (0003677);metal ion binding (0046872);protein homodimerization activity (0042803);protein heterodimerization activity (0046982)	0003677;0003676;0097159;0005488;0003674;1901363;0046872;0043169;0043167;0005515;0042803;0042802;0046983;0046982	nucleus (0005634)	0005634;0043231;0043227;0043226;0005575;0043229;0044424;0044464;0005623;0005622			0.00	6.32	0.00	3.52	1.36	0.00		0	3	0	3	1	0
PAICS	10606	ADE2;ADE2H1;AIRC;PAIS	phosphoribosylaminoimidazole carboxylase, phosphoribosylaminoimidazole succinocarboxamide synthetase;AIR carboxylase;SAICAR synthetase;multifunctional protein ADE2;multifunctional protein ADE2H1	'de novo' IMP biosynthetic process (0006189);single-organism cellular process (0044763);single-organism biosynthetic process (0044711);purine nucleobase biosynthetic process (0009113)	0006189;0006188;0009152;0006164;0006163;0009117;0006753;0006796;0006793;0044237;0008152;0008150;0009987;0019637;0071704;0055086;0006139;0006725;0034641;0006807;0044238;0046483;1901360;0044281;0044710;0044699;0044763;0072521;1901564;0009165;1901293;0034654;0018130;0044249;0009058;0019438;0044271;1901362;1901576;0044711;0090407;0072522;1901566;0009150;0009259;0019693;1901135;0009260;0046390;1901137…	ATP binding (0005524);identical protein binding (0042802);phosphoribosylaminoimidazole carboxylase activity (0004638);phosphoribosylaminoimidazolesuccinocarboxamide synthase activity (0004639)	0005524;0032550;0001883;0001882;0036094;0005488;0003674;0097159;0097367;1901363;0032549;0032559;0030554;0017076;0000166;1901265;0032555;0032553;0035639;0043168;0043167;0042802;0005515;0004638;0016831;0016830;0016829;0003824;0004639;0016881;0016879;0016874	cytosol (0005829);extracellular vesicular exosome (0070062);1903561;membrane (0016020)	0005829;0044444;0044424;0044464;0005575;0005623;0005622;0005737;0070062;0031988;0031982;0043226;0065010;0043227;0043230;0044421;0005576;1903561;0016020			135.74	120.11	145.58	122.07	154.24	95.69		99	57	60	104	113	48
SYDE2	84144	RP11-33E12.1	synapse defective 1, Rho GTPase, homolog 2 (C. elegans);protein syd-1 homolog 2;rho GTPase-activating protein SYDE2;synapse defective protein 1 homolog 2	activation of Rho GTPase activity (0032862);1902531;positive regulation of GTP catabolic process (0033126);small GTPase mediated signal transduction (0007264)	0032862;0032321;0032319;0032318;0043087;0033124;0009118;0019219;0031323;0019222;0050789;0065007;0008150;0050794;0051171;0080090;0033121;0030811;0006140;0019220;0051174;0031329;0009894;1900542;0051336;0050790;0065009;0046578;0051056;1902531;0009966;0010646;0023051;0048583;0035023;0032320;0043547;0033126;0033123;0030813;0031331;0009896;0009893;0048518;0031325;0048522;0045981;0045935;0051173;0045937…	Rho GTPase activator activity (0005100)	0005100;0005099;0005083;0030695;0060589;0030234;0003674;0005096;0008047	cytosol (0005829)	0005829;0044444;0044424;0044464;0005575;0005623;0005622;0005737			1.37	2.11	0.00	1.17	0.00	0.00		1	1	0	1	0	0
PPP6R3	55291	C11orf23;PP6R3;SAP190;SAPL;SAPLa;SAPS3	protein phosphatase 6, regulatory subunit 3;SAPS domain family, member 3;serine/threonine-protein phosphatase 6 regulatory subunit 3;sporulation-induced transcript 4-associated protein SAPL	regulation of phosphoprotein phosphatase activity (0043666)	0043666;0010921;0035303;0019220;0051174;0031323;0019222;0050789;0065007;0008150;0050794;0051336;0050790;0065009	protein phosphatase binding (0019903)	0019903;0019902;0019899;0005515;0005488;0003674	cytoplasm (0005737);plasma membrane (0005886);nucleoplasm (0005654)	0005737;0044424;0044464;0005575;0005623;0005622;0005634;0043231;0043227;0043226;0043229;0005886;0016020;0071944;0005654;0044428;0044446;0044422;0031981;0070013;0043233;0031974			30.16	31.61	55.80	25.82	27.30	29.90		22	15	23	22	20	15
HSD17B10	3028	17b-HSD10;ABAD;CAMR;DUPXp11.22;ERAB;HADH2;HCD2;MHBD;MRPP2;MRX17;MRX31;MRXS10;SCHAD;SDR5C1;RP3-339A18.2	hydroxysteroid (17-beta) dehydrogenase 10;3-hydroxy-2-methylbutyryl-CoA dehydrogenase;3-hydroxyacyl-CoA dehydrogenase type-2;AB-binding alcohol dehydrogenase;amyloid-beta peptide binding alcohol dehydrogenase;endoplasmic reticulum-associated amyloid beta-peptide-binding protein;mitochondrial RNase P subunit 2;mitochondrial ribonuclease P protein 2;short chain L-3-hydroxyacyl-CoA dehydrogenase typ…	branched-chain amino acid catabolic process (0009083);single-organism cellular process (0044763);lipid metabolic process (0006629);tRNA processing (0008033);oxidation-reduction process (0055114)	0009083;0009063;0006520;0019752;0043436;0006082;0044237;0008152;0008150;0009987;0044281;0044710;0044699;0044763;0071704;0044238;1901564;0006807;0046395;0016054;0044248;0009056;0044282;0044712;1901575;1901565;0009081;0034641;0006629;0008033;0006399;0034660;0016070;0044260;0043170;0090304;0006139;0006725;0046483;1901360;0034470;0006396;0010467;0055114	3-hydroxy-2-methylbutyryl-CoA dehydrogenase activity (0047015);3-hydroxyacyl-CoA dehydrogenase activity (0003857);cholate 7-alpha-dehydrogenase activity (0008709);0044822;RNA binding (0003723);testosterone dehydrogenase [NAD(P)] activity (0030283);protein binding (0005515)	0047015;0016616;0016614;0016491;0003824;0003674;0003857;0008709;0033764;0016229;0044822;0003723;0003676;0097159;0005488;1901363;0030283;0005515	endoplasmic reticulum (0005783);endomembrane system (0012505);mitochondrial inner membrane (0005743);mitochondrial matrix (0005759);plasma membrane (0005886)	0005737;0044424;0044464;0005575;0005623;0005622;0005783;0043231;0043227;0043226;0043229;0044444;0012505;0005743;0019866;0031090;0016020;0044422;0031967;0031975;0044446;0031966;0044429;0005739;0005740;0005759;0070013;0043233;0031974;0005886;0071944			57.59	65.32	50.95	52.82	49.14	47.85		42	31	21	45	36	24
SIL1	64374	BAP;MSS;ULG5;UNQ545/PRO836	SIL1 nucleotide exchange factor;BiP-associated protein;SIL1 homolog, endoplasmic reticulum chaperone;nucleotide exchange factor SIL1	intracellular protein transport (0006886);protein folding (0006457)	0006886;0015031;0008104;0033036;0051179;0008150;0045184;0051234;0071702;0006810;0046907;0051649;0051641;0034613;0070727;0006457;0044267;0019538;0043170;0071704;0008152;0044238;0044260;0044237;0009987;0044763;0044699	unfolded protein binding (0051082)	0051082;0005515;0005488;0003674	endomembrane system (0012505);extracellular space (0005615);endoplasmic reticulum lumen (0005788)	0005783;0043231;0043227;0043226;0005575;0043229;0044424;0044464;0005623;0005622;0044444;0005737;0012505;0005615;0044421;0005576;0005788;0044432;0044446;0044422;0070013;0043233;0031974			94.61	69.54	101.90	61.03	76.44	101.67		69	33	42	52	56	51
PHKB	5257	-	phosphorylase kinase, beta;phosphorylase b kinase regulatory subunit beta;phosphorylase kinase beta-subunit;phosphorylase kinase subunit beta	glucose metabolic process (0006006);glycogen catabolic process (0005980);single-organism cellular process (0044763);single-organism catabolic process (0044712);small molecule metabolic process (0044281);protein phosphorylation (0006468)	0005975;0044238;0008152;0008150;0071704;0006091;0044237;0009987;0006006;0019318;0005996;0044723;0044710;0044699;0005980;0005977;0006073;0044042;0005976;0043170;0044264;0044260;0044262;0006112;0015980;0044763;0055114;0009251;0000272;0009057;1901575;0009056;0016052;0044247;0044275;0044724;0044712;0044281;0006468;0006464;0036211;0019538;0043412;0044267;0016310;0006796;0006793	hydrolase activity, hydrolyzing O-glycosyl compounds (0004553);phosphorylase kinase activity (0004689);calmodulin binding (0005516)	0004553;0016798;0016787;0003824;0003674;0004689;0004683;0004674;0004672;0016301;0016772;0016740;0016773;0005515;0005488;0005516	cytosol (0005829);phosphorylase kinase complex (0005964);1902554;1902911;1990234;1902494;plasma membrane (0005886)	0005829;0044444;0044424;0044464;0005575;0005623;0005622;0005737;0005964;1902554;1902911;1990234;1902494;0043234;0032991;0005886;0016020;0071944			24.68	33.72	36.39	35.21	17.74	53.83		18	16	15	30	13	27
CSNK1G3	1456	CKI-gamma 3;CSNK1G3L	casein kinase 1, gamma 3;casein kinase I isoform gamma-3	Wnt receptor signaling pathway (0016055);endocytosis (0006897);regulation of cell shape (0008360);peptidyl-serine phosphorylation (0018105);cellular modified amino acid metabolic process (0006575)	0006464;0036211;0019538;0043170;0071704;0008152;0008150;0044238;0043412;0044267;0044260;0044237;0009987;0007165;0050794;0050789;0065007;0051716;0050896;0007154;0044763;0044699;0044700;0023052;0016055;0007166;0006897;0016192;0006810;0051234;0051179;0008360;0022604;0022603;0050793;0051128;0065008;0018105;0006468;0016310;0006796;0006793;0018209;0018193;0006575;0006520;0019752;0043436;0006082;0044281…	ATP binding (0005524);protein serine/threonine kinase activity (0004674)	0005524;0032550;0001883;0001882;0036094;0005488;0003674;0097159;0097367;1901363;0032549;0032559;0030554;0017076;0000166;1901265;0032555;0032553;0035639;0043168;0043167;0004672;0016301;0016772;0016740;0003824;0016773;0004674	cytoplasm (0005737);nucleus (0005634)	0005737;0044424;0044464;0005575;0005623;0005622;0005634;0043231;0043227;0043226;0043229			20.57	6.32	36.39	16.43	10.92	23.92		15	3	15	14	8	12
LIMK2	3985	-	LIM domain kinase 2	spermatogenesis (0007283);multi-organism reproductive process (0044703);multi-organism process (0051704);regulation of phosphorylation (0042325);protein phosphorylation (0006468)	0016310;0006796;0006793;0044237;0008152;0008150;0009987;0007283;0048232;0007276;0044702;0022414;0044699;0048609;0032504;0000003;0032501;0019953;0044703;0051704;0042325;0019220;0051174;0031323;0019222;0050789;0065007;0050794;0006468;0006464;0036211;0019538;0043170;0071704;0044238;0043412;0044267;0044260	ATP binding (0005524);protein serine/threonine kinase activity (0004674);zinc ion binding (0008270);protein heterodimerization activity (0046982)	0005524;0032550;0001883;0001882;0036094;0005488;0003674;0097159;0097367;1901363;0032549;0032559;0030554;0017076;0000166;1901265;0032555;0032553;0035639;0043168;0043167;0004674;0004672;0016301;0016772;0016740;0003824;0016773;0008270;0046914;0046872;0043169;0005515;0046982;0046983	cis-Golgi network (0005801);cytoplasm (0005737);nucleus (0005634)	0005801;0043231;0043227;0043226;0005575;0043229;0044424;0044464;0005623;0005622;0005737;0005634			13.71	4.21	7.28	7.04	9.55	7.97		10	2	3	6	7	4
ARL17A	51326	ARF1P2;ARL17P1;RP11-927P21.1	ADP-ribosylation factor-like 17A;ADP-ribosylation factor 1 pseudogene 2;ADP-ribosylation factor 7;ADP-ribosylation factor-like 17 pseudogene 1;ADP-ribosylation factor-like 17-like	protein transport (0015031);small GTPase mediated signal transduction (0007264);vesicle-mediated transport (0016192)	0015031;0008104;0033036;0051179;0008150;0045184;0051234;0071702;0006810;0007264;0035556;0007165;0050794;0050789;0065007;0051716;0009987;0050896;0007154;0044763;0044699;0044700;0023052;0016192	GTP binding (0005525)	0005525;0032550;0001883;0001882;0036094;0005488;0003674;0097159;0097367;1901363;0032549;0032561;0019001;0017076;0000166;1901265;0032555;0032553;0035639;0043168;0043167	Golgi apparatus (0005794);endomembrane system (0012505)	0005794;0043231;0043227;0043226;0005575;0043229;0044424;0044464;0005623;0005622;0044444;0005737;0012505			6.86	4.21	7.28	8.22	6.82	11.96		5	2	3	7	5	6
ATAD3C	219293	RP4-628J24.1	ATPase family, AAA domain containing 3C;ATPase family AAA domain-containing protein 3C;ATPase family, AAA domain containing 3A	-	-	ATP binding (0005524)	0005524;0032550;0001883;0001882;0036094;0005488;0003674;0097159;0097367;1901363;0032549;0032559;0030554;0017076;0000166;1901265;0032555;0032553;0035639;0043168;0043167	-	-			1.37	0.00	2.43	2.35	2.73	0.00		1	0	1	2	2	0
CLDND1	56650	C3orf4;GENX-3745;HSPC174	claudin domain containing 1;claudin domain containing 1 protein;claudin domain-containing protein 1;membrane protein GENX-3745	-	-	-	-	apical plasma membrane (0016324);0098590;0098589;cell surface (0009986);integral to membrane (0016021)	0016324;0016020;0005575;0044459;0044425;0044464;0005623;0005886;0071944;0098590;0098589;0045177;0009986;0016021;0031224			75.41	113.79	126.17	63.38	70.98	73.76		55	54	52	54	52	37
ALG13	79868	CDG1S;CXorf45;GLT28D1;MDS031;TDRD13;YGL047W;RP1-298J18.2	ALG13, UDP-N-acetylglucosaminyltransferase subunit;N-acetylglucosaminyldiphosphodolichol N-acetylglucosaminyltransferase;UDP-N-acetylglucosamine transferase subunit ALG13 homolog;asparagine-linked glycosylation 13 homolog;glycosyltransferase 28 domain-containing protein 1;hematopoietic stem/progenitor cells protein MDS031;putative bifunctional UDP-N-acetylglucosamine transferase and deubiquitinas…	dolichol-linked oligosaccharide biosynthetic process (0006488);lipid glycosylation (0030259);single-organism cellular process (0044763);post-translational protein modification (0043687);protein N-linked glycosylation via asparagine (0018279);cellular modified amino acid metabolic process (0006575);proteolysis (0006508)	0044267;0019538;0043170;0071704;0008152;0008150;0044238;0044260;0044237;0009987;0006488;1901137;1901135;1901576;0009058;0030259;0030258;0044255;0006629;0044710;0044699;0044763;0070085;0044723;0005975;0043687;0006464;0036211;0043412;0018279;0006487;0006486;0043413;0009101;0009100;0034645;0009059;0044249;0018196;0018193;0006575;0006520;0019752;0043436;0006082;0044281;1901564;0006807;0006508	carbohydrate binding (0030246);cysteine-type peptidase activity (0008234);N-acetylglucosaminyldiphosphodolichol N-acetylglucosaminyltransferase activity (0004577);0044822;RNA binding (0003723)	0030246;0005488;0003674;0008234;0070011;0008233;0016787;0003824;0004577;0008375;0008194;0016757;0016740;0016758;0044822;0003723;0003676;0097159;1901363	endoplasmic reticulum membrane (0005789);0098588;0098589	0005789;0031090;0016020;0005575;0044422;0043226;0043227;0044425;0044432;0044444;0044424;0044464;0005623;0005622;0005737;0044446;0043229;0005783;0043231;0012505;0098588;0098589;0042175			34.28	25.29	26.69	18.78	21.84	23.92		25	12	11	16	16	12
TTPAL	79183	C20orf121;RP1-179M20.4	tocopherol (alpha) transfer protein-like;alpha-tocopherol transfer protein-like	transport (0006810)	0006810;0051234;0051179;0008150	transporter activity (0005215)	0005215;0003674	intracellular (0005622);membrane (0016020)	0005622;0044464;0005575;0005623;0016020			19.20	14.75	12.13	18.78	20.47	11.96		14	7	5	16	15	6
AGTRAP	57085	ATRAP;RP11-56N19.3	angiotensin II receptor-associated protein;AT1 receptor-associated protein;ATI receptor-associated protein;angiotensin II, type I receptor-associated protein;type-1 angiotensin II receptor-associated protein	regulation of blood pressure (0008217);response to hypoxia (0001666);angiotensin-mediated signaling pathway (0038166)	0008217;0065008;0065007;0008150;0008015;0003013;0003008;0044707;0032501;0044699;0001666;0006950;0050896;0036293;0070482;0009628;0038166;0007186;0007166;0007165;0050794;0050789;0051716;0009987;0007154;0044763;0044700;0023052	angiotensin type II receptor activity (0004945);protein binding (0005515)	0004945;0001595;0008528;0001653;0038023;0004871;0060089;0003674;0004872;0004930;0004888;0005515;0005488	cell cortex (0005938);integral to membrane (0016021);plasma membrane (0005886);Golgi membrane (0000139);0098588;nucleoplasm (0005654);endoplasmic reticulum membrane (0005789);0098589;cytoplasmic vesicle membrane (0030659)	0005938;0044444;0044424;0044464;0005575;0005623;0005622;0005737;0071944;0031410;0031982;0043226;0043229;0005783;0043231;0043227;0012505;0005794;0016021;0031224;0044425;0016020;0005886;0000139;0031090;0044422;0044431;0044446;0098588;0005654;0044428;0005634;0031981;0070013;0043233;0031974;0005789;0044432;0098589;0042175;0030659;0012506;0031988;0044433;0016023			58.96	96.93	157.71	46.95	90.09	95.69		43	46	65	40	66	48
PAQR3	152559	RKTG	progestin and adipoQ receptor family member III;Raf kinase trapping to Golgi;progestin and adipoQ receptor family member 3	negative regulation of MAP kinase activity (0043407);1902531;1902532;negative regulation of neuron projection development (0010977);single-organism developmental process (0044767);negative regulation of neuron differentiation (0045665);negative regulation of neurogenesis (0050768);negative regulation of nervous system development (0051961);negative regulation of multicellular organismal process (…	0043407;0043405;0043408;0042325;0019220;0051174;0031323;0019222;0050789;0065007;0008150;0050794;1902531;0009966;0010646;0023051;0048583;0071900;0045859;0001932;0031399;0032268;0051246;0060255;0080090;0043549;0051338;0050790;0065009;0043409;0042326;0045936;0010563;0031324;0009892;0048519;0048523;1902532;0009968;0010648;0023057;0048585;0071901;0006469;0001933;0031400;0032269;0051248;0010605;0033673…	receptor activity (0004872)	0004872;0003674	integral to membrane (0016021);Golgi membrane (0000139);0098588	0005794;0043231;0043227;0043226;0005575;0043229;0044424;0044464;0005623;0005622;0044444;0005737;0012505;0016021;0031224;0044425;0016020;0000139;0031090;0044422;0044431;0044446;0098588			5.48	6.32	9.71	4.69	9.55	5.98		4	3	4	4	7	3
ZNF765	91661	-	zinc finger protein 765	regulation of transcription, DNA-dependent (0006355);1903506;transcription, DNA-dependent (0006351);0097659	0006355;0010468;0060255;0019222;0050789;0065007;0008150;1903506;2001141;0010556;0009889;0031326;0031323;0050794;0051252;0019219;0051171;0080090;2000112;0006351;0034645;0009059;0043170;0071704;0008152;1901576;0009058;0044249;0044237;0009987;0044260;0097659;0032774;0016070;0090304;0006139;0006725;0034641;0006807;0044238;0046483;1901360;0034654;0018130;0019438;0044271;1901362;0010467	DNA binding (0003677);metal ion binding (0046872)	0003677;0003676;0097159;0005488;0003674;1901363;0046872;0043169;0043167	nucleus (0005634)	0005634;0043231;0043227;0043226;0005575;0043229;0044424;0044464;0005623;0005622			6.86	2.11	12.13	1.17	4.09	0.00		5	1	5	1	3	0
UBXN8	7993	D8S2298E;REP8;UBXD6	UBX domain protein 8;Reproduction/chromosome 8;UBX domain-containing protein 6;UBX domain-containing protein 8;rep-8 protein;reproduction 8 protein	ER-associated protein catabolic process (0030433);single fertilization (0007338);multi-organism reproductive process (0044703);multi-organism process (0051704)	0030433;0043161;0006511;0019941;0043632;0044265;0009057;0043170;0071704;0008152;0008150;1901575;0009056;0044248;0044237;0009987;0044260;0051603;0006508;0019538;0044238;0044257;0030163;0044267;0010498;0007338;0009566;0044702;0022414;0044699;0019953;0000003;0044703;0051704	protein binding (0005515)	0005515;0005488;0003674	integral to endoplasmic reticulum membrane (0030176);0098588;0098589	0030176;0031227;0031300;0031224;0044425;0005575;0016020;0044422;0043226;0044432;0044444;0044424;0044464;0005623;0005622;0005737;0044446;0043229;0005783;0043231;0043227;0012505;0005789;0031090;0098588;0098589;0042175;0031301;0016021			17.82	31.61	19.41	14.08	16.38	9.97		13	15	8	12	12	5
ARID1A	8289	B120;BAF250;BAF250a;BM029;C1orf4;ELD;MRD14;OSA1;P270;SMARCF1;hELD;hOSA1;RP1-50O24.1	AT rich interactive domain 1A (SWI-like);ARID domain-containing protein 1A;AT-rich interactive domain-containing protein 1A;BRG1-associated factor 250a;OSA1 nuclear protein;SWI-like protein;SWI/SNF complex protein p270;SWI/SNF-related, matrix-associated, actin-dependent regulator of chromatin subfamily F member 1;brain protein 120;chromatin remodeling factor p250;osa homolog 1	androgen receptor signaling pathway (0030521);ATP-dependent chromatin remodeling (0043044);cardiac chamber development (0003205);chromatin-mediated maintenance of transcription (0048096);1903506;1903508;1902680;forebrain development (0030900);head development (0060322);glucocorticoid receptor signaling pathway (0042921);intracellular estrogen receptor signaling pathway (0030520);negative regulati…	0030521;0030518;0030522;0007165;0050794;0050789;0065007;0008150;0051716;0009987;0050896;0007154;0044763;0044699;0044700;0023052;0043044;0006338;0016568;0006325;0016043;0071840;0043933;0051276;0006996;0003205;0044767;0032502;0048856;0007507;0048513;0048731;0007275;0044707;0032501;0072358;0072359;0048096;0045815;0010628;0010468;0060255;0019222;0010604;0009893;0048518;0040029;0045893;0006355;1903506…	DNA binding (0003677);ligand-dependent nuclear receptor binding (0016922);transcription coactivator activity (0003713);nucleosome binding (0031491)	0003677;0003676;0097159;0005488;0003674;1901363;0016922;0005102;0005515;0003713;0003712;0000989;0000988;0031491;0003682;0032403	nBAF complex (0071565);npBAF complex (0071564);nuclear chromatin (0000790);SWI/SNF complex (0016514);nucleoplasm (0005654)	0071565;0090544;0070603;0043234;0032991;0005575;0044428;0044446;0044422;0043226;0044424;0044464;0005623;0005622;0043229;0005634;0043231;0043227;0097458;0071564;0000790;0000785;0044427;0005694;0043232;0043228;0044454;0000228;0031981;0070013;0043233;0031974;0016514;0005654			9.60	12.64	24.26	17.61	10.92	7.97		7	6	10	15	8	4
EPM2A	7957	EPM2;MELF;RP1-28C20.2	epilepsy, progressive myoclonus type 2A, Lafora disease (laforin);LAFPTPase;epilepsy, progressive myoclonus type 2, Lafora disease (laforin);glucan phosphatase;lafora PTPase;laforin	autophagy (0006914);glucose metabolic process (0006006);glycogen biosynthetic process (0005978);single-organism cellular process (0044763);single-organism biosynthetic process (0044711);habituation (0046959);inositol phosphate dephosphorylation (0046855);nervous system development (0007399);single-organism developmental process (0044767);peptidyl-tyrosine dephosphorylation (0035335)	0006914;0044248;0009056;0008152;0008150;0044237;0009987;0005975;0044238;0071704;0006006;0019318;0005996;0044723;0044710;0044699;0005978;0005977;0006073;0044042;0005976;0043170;0044264;0044260;0044262;0006112;0015980;0006091;0044763;0055114;0009250;0033692;0000271;0009059;1901576;0009058;0016051;0044711;0034637;0044249;0034645;0046959;0046958;0007612;0007611;0044708;0007610;0050896;0050890;0050877…	carbohydrate phosphatase activity (0019203);phosphatidylinositol-4,5-bisphosphate 5-phosphatase activity (0004439);protein serine/threonine phosphatase activity (0004722);protein tyrosine phosphatase activity (0004725);protein tyrosine/serine/threonine phosphatase activity (0008138);starch binding (2001070);protein binding (0005515)	0019203;0016791;0042578;0016788;0016787;0003824;0003674;0004439;0034593;0052866;0034595;0004722;0004721;0004725;0008138;2001070;0030247;0001871;0005488;0030246;0005515	cytosol (0005829);endoplasmic reticulum (0005783);endomembrane system (0012505);nucleus (0005634);plasma membrane (0005886);polysome (0005844)	0005737;0044424;0044464;0005575;0005623;0005622;0005829;0044444;0005783;0043231;0043227;0043226;0043229;0012505;0005634;0005886;0016020;0071944;0005844;0030529;0032991			2.74	0.00	4.85	7.04	0.00	1.99		2	0	2	6	0	1
ST8SIA4	7903	PST;PST1;SIAT8D;ST8SIA-IV	ST8 alpha-N-acetyl-neuraminide alpha-2,8-sialyltransferase 4;CMP-N-acetylneuraminate-poly-alpha-2,8-sialyl transferase;CMP-N-acetylneuraminate-poly-alpha-2,8-sialyltransferase;SIAT8-D;ST8SiaIV;alpha-2,8-sialyltransferase 8D;polysialyltransferase-1;sialyltransferase 8 (alpha-2, 8-polysialytransferase) D;sialyltransferase 8D;sialyltransferase St8Sia IV;sialytransferase St8Sia IV	axon guidance (0007411);ganglioside biosynthetic process (0001574);1903509;single-organism biosynthetic process (0044711);N-glycan processing (0006491);sialylation (0097503)	0007411;0097485;0006928;0044763;0009987;0008150;0044699;0006935;0042221;0050896;0042330;0009605;0040011;0048812;0048858;0030030;0016043;0071840;0032990;0032989;0009653;0032502;0048856;0048869;0044767;0000902;0031175;0048666;0048468;0030154;0030182;0048699;0022008;0007399;0048731;0007275;0044707;0032501;0007409;0048667;0000904;0061564;0006464;0036211;0019538;0043170;0071704;0008152;0044238;0043412…	alpha-N-acetylneuraminate alpha-2,8-sialyltransferase activity (0003828);sialic acid binding (0033691)	0003828;0008373;0016757;0016740;0003824;0003674;0033691;0031406;0043168;0043167;0005488;0043177;0036094;0097367	0098588;integral to Golgi membrane (0030173)	0000139;0031090;0016020;0005575;0044422;0043226;0043227;0044431;0044444;0044424;0044464;0005623;0005622;0005737;0044446;0043229;0005794;0043231;0012505;0098588;0030173;0031228;0031300;0031224;0044425;0031301;0016021			0.00	2.11	0.00	0.00	4.09	0.00		0	1	0	0	3	0
RNF103	7844	HKF-1;KF-1;KF1;ZFP-103;ZFP103	ring finger protein 103;E3 ubiquitin-protein ligase RNF103;zinc finger protein 103 homolog;zinc finger protein expressed in cerebellum	central nervous system development (0007417);single-organism developmental process (0044767);ER-associated protein catabolic process (0030433);protein ubiquitination (0016567)	0007417;0048731;0048856;0032502;0008150;0007275;0044707;0032501;0044699;0044767;0007399;0030433;0043161;0006511;0019941;0043632;0044265;0009057;0043170;0071704;0008152;1901575;0009056;0044248;0044237;0009987;0044260;0051603;0006508;0019538;0044238;0044257;0030163;0044267;0010498;0016567;0032446;0070647;0006464;0036211;0043412	ubiquitin-protein ligase activity (0004842);transferase activity (0016740);zinc ion binding (0008270);protein binding (0005515)	0016874;0003824;0003674;0004842;0019787;0016740;0008270;0046914;0046872;0043169;0043167;0005488;0005515;0016881;0016879	integral to membrane (0016021);endoplasmic reticulum membrane (0005789);0098588;0098589	0005783;0043231;0043227;0043226;0005575;0043229;0044424;0044464;0005623;0005622;0044444;0005737;0012505;0016021;0031224;0044425;0016020;0005789;0031090;0044422;0044432;0044446;0098588;0098589;0042175			2.74	6.32	2.43	8.22	5.46	7.97		2	3	1	7	4	4
NELFA	7469	NELF-A;WHSC2;P/OKcl.15	negative elongation factor complex member A;negative elongation factor A;wolf-Hirschhorn syndrome candidate 2 protein	multicellular organismal development (0007275);single-organism developmental process (0044767);negative regulation of transcription elongation from RNA polymerase II promoter (0034244);negative regulation of transcription from RNA polymerase II promoter (0000122);1903506;1903507;1902679;positive regulation of viral transcription (0050434);positive regulation of gene expression (0010628);1902680;t…	0010467;0043170;0071704;0008152;0008150;0007275;0044707;0032501;0044699;0044767;0032502;0034244;0000122;0006357;0006355;0010468;0060255;0019222;0050789;0065007;1903506;2001141;0010556;0009889;0031326;0031323;0050794;0051252;0019219;0051171;0080090;2000112;0045892;0010629;0010605;0009892;0048519;1903507;1902679;0010558;0009890;0031327;0031324;0048523;0051253;0045934;0051172;2000113;0032785;0032784…	chromatin binding (0003682);protein binding (0005515)	0003682;0005488;0003674;0005515	cytoplasm (0005737);NELF complex (0032021)	0005737;0044424;0044464;0005575;0005623;0005622;0032021;0008023;0043234;0032991;0044451;0044428;0044446;0044422;0043226;0043229;0005634;0043231;0043227;0005654;0031981;0070013;0043233;0031974			4.11	4.21	2.43	0.00	1.36	1.99		3	2	1	0	1	1
VDAC3	7419	HD-VDAC3;VDAC-3	voltage-dependent anion channel 3;outer mitochondrial membrane protein porin 3;voltage-dependent anion-selective channel protein 3	adenine transport (0015853);1902578;transmembrane transport (0055085);anion transport (0006820);regulation of anion transport (0044070)	0015853;0006863;0015851;0044765;0006810;0051234;0051179;0008150;0044699;1902578;0071702;0071705;0055085;0044763;0009987;0006820;0006811;0044070;0043269;0051049;0032879;0050789;0065007	nucleotide binding (0000166);porin activity (0015288);voltage-gated anion channel activity (0008308)	0000166;0036094;0005488;0003674;1901265;0097159;1901363;0015288;0022829;0015267;0022803;0022857;0005215;0008308;0005244;0005216;0015075;0022891;0022892;0022838;0022832;0022836;0005253;0008509;0022839	extracellular vesicular exosome (0070062);1903561;mitochondrial outer membrane (0005741);0098588;nucleus (0005634);pore complex (0046930)	0070062;0031988;0031982;0043226;0005575;0065010;0043227;0043230;0044421;0005576;1903561;0005741;0031966;0031090;0016020;0044422;0044429;0044444;0044424;0044464;0005623;0005622;0005737;0044446;0043229;0005739;0043231;0005740;0031967;0031975;0031968;0019867;0098588;0005634;0046930;0043234;0032991;0044425;0016021;0031224			145.34	187.54	194.10	117.37	161.06	127.59		106	89	80	100	118	64
UFD1L	7353	UFD1	ubiquitin fusion degradation 1 like (yeast);UB fusion protein 1;ubiquitin fusion degradation protein 1 homolog	proteasomal ubiquitin-dependent protein catabolic process (0043161);skeletal system development (0001501);single-organism developmental process (0044767)	0043161;0006511;0019941;0043632;0044265;0009057;0043170;0071704;0008152;0008150;1901575;0009056;0044248;0044237;0009987;0044260;0051603;0006508;0019538;0044238;0044257;0030163;0044267;0010498;0001501;0048731;0048856;0032502;0007275;0044707;0032501;0044699;0044767	ubiquitin-specific protease activity (0004843);0036459;receptor binding (0005102);protein complex binding (0032403)	0004843;0019783;0008234;0070011;0008233;0016787;0003824;0003674;0036459;0005102;0005515;0005488;0032403	nucleus (0005634);cytosol (0005829)	0005737;0044424;0044464;0005575;0005623;0005622;0005634;0043231;0043227;0043226;0043229;0005829;0044444			143.97	189.65	186.82	125.59	120.11	115.63		105	90	77	107	88	58
SLC35A2	7355	CDG2M;CDGX;UDP-Gal-Tr;UGALT;UGAT;UGT;UGT1;UGT2;UGTL	solute carrier family 35 (UDP-galactose transporter), member A2;UDP-galactose translocator;solute carrier family 35 (UDP-galactose transporter), member 2	galactose metabolic process (0006012);single-organism metabolic process (0044710);1902578;proton transport (0015992);UDP-galactose transmembrane transport (0072334);0098656	0006012;0019318;0005996;0044723;0005975;0044238;0008152;0008150;0071704;0044710;0044699;0055085;0044763;0009987;0044765;0006810;0051234;0051179;1902578;0015785;0015711;0006820;0006811;0071702;0015781;0015780;0006862;0015748;0015931;0071705;1901264;0015992;0006818;0015672;0006812;0072334;0034219;0008643;0034220;0090481;0072531;1901679;0098656	sugar:hydrogen symporter activity (0005351);UDP-galactose transmembrane transporter activity (0005459);protein binding (0005515)	0005351;0005402;0015294;0008324;0015075;0022891;0022857;0005215;0003674;0022892;0015293;0015291;0022804;0051119;0015144;1901476;0015295;0005459;0015165;0005338;0015215;0015605;1901677;0015932;1901505;0005515;0005488;0008514;0008509	Golgi membrane (0000139);0098588;integral to membrane (0016021);nucleus (0005634)	0005794;0043231;0043227;0043226;0005575;0043229;0044424;0044464;0005623;0005622;0044444;0005737;0012505;0000139;0031090;0016020;0044422;0044431;0044446;0098588;0016021;0031224;0044425;0005634			6.86	10.54	9.71	8.22	9.55	13.95		5	5	4	7	7	7
PIGU	128869	CDC91L1;GAB1;RP11-346K17.2	phosphatidylinositol glycan anchor biosynthesis, class U;CDC91 (cell division cycle 91, S. cerevisiae, homolog)-like 1;GPI transamidase component PIG-U;GPI transamidase subunit;cell division cycle 91-like 1 protein;cell division cycle protein 91-like 1;phosphatidylinositol glycan anchor biosynthesis class U protein;protein CDC91-like 1	attachment of GPI anchor to protein (0016255);single-organism cellular process (0044763);1903509;single-organism biosynthetic process (0044711);C-terminal protein lipidation (0006501);regulation of JAK-STAT cascade (0046425);1902531	0016255;0006464;0036211;0019538;0043170;0071704;0008152;0008150;0044238;0043412;0044267;0044260;0044237;0009987;0006506;0006497;0042158;0034645;0009059;1901576;0009058;0044249;0042157;0006505;0006664;0006643;0044255;0006629;0044710;0044699;0044763;1903509;1901135;0046488;0006650;0006644;0006796;0006793;0019637;0046486;0006661;0046474;0008654;0008610;0044711;0090407;0045017;0009247;0046467;1901137…	GPI-anchor transamidase activity (0003923);GPI anchor binding (0034235)	0003923;0016787;0003824;0003674;0034235;0035091;0005543;0008289;0005488;0043168;0043167;0051861;0097367	0098588;0098589;GPI-anchor transamidase complex (0042765);1902494;plasma membrane (0005886)	0005789;0031090;0016020;0005575;0044422;0043226;0043227;0044425;0044432;0044444;0044424;0044464;0005623;0005622;0005737;0044446;0043229;0005783;0043231;0012505;0098588;0098589;0042175;0042765;1902494;0043234;0032991;0030176;0031227;0031300;0031224;0031301;0016021;0005886;0071944			28.79	27.39	26.69	28.17	25.93	11.96		21	13	11	24	19	6
TRIM6	117854	RNF89	tripartite motif containing 6;RING finger protein 89;tripartite motif-containing 6;tripartite motif-containing protein 6	protein trimerization (0070206)	0070206;0051259;0006461;0065003;0022607;0016043;0071840;0008150;0044085;0043933;0071822;0070271	zinc ion binding (0008270)	0008270;0046914;0046872;0043169;0043167;0005488;0003674	cytoplasm (0005737)	0005737;0044424;0044464;0005575;0005623;0005622			0.00	2.11	4.85	1.17	6.82	1.99		0	1	2	1	5	1
CCDC169	728591	C13orf38;RP11-251J8.1	coiled-coil domain containing 169;RP11-251J8.1;coiled-coil domain-containing protein 169	-	-	-	-	-	-			0.00	2.11	0.00	0.00	0.00	0.00		0	1	0	0	0	0
ZNF619	285267	-	zinc finger protein 619	regulation of transcription, DNA-dependent (0006355);1903506;transcription, DNA-dependent (0006351);0097659	0006355;0010468;0060255;0019222;0050789;0065007;0008150;1903506;2001141;0010556;0009889;0031326;0031323;0050794;0051252;0019219;0051171;0080090;2000112;0006351;0034645;0009059;0043170;0071704;0008152;1901576;0009058;0044249;0044237;0009987;0044260;0097659;0032774;0016070;0090304;0006139;0006725;0034641;0006807;0044238;0046483;1901360;0034654;0018130;0019438;0044271;1901362;0010467	DNA binding (0003677);metal ion binding (0046872)	0003677;0003676;0097159;0005488;0003674;1901363;0046872;0043169;0043167	nucleus (0005634)	0005634;0043231;0043227;0043226;0005575;0043229;0044424;0044464;0005623;0005622			1.37	0.00	2.43	2.35	1.36	0.00		1	0	1	2	1	0
COG6	57511	CDG2L;COD2;SHNS;RP11-304M3.3	component of oligomeric golgi complex 6;COG complex subunit 6;complexed with Dor1p 2;conserved oligomeric Golgi complex protein 6;conserved oligomeric Golgi complex subunit 6	glycosylation (0070085);single-organism metabolic process (0044710);intra-Golgi vesicle-mediated transport (0006891);1902582;1902578;protein transport (0015031)	0070085;0044723;0005975;0044238;0008152;0008150;0071704;0044710;0044699;0006891;0048193;0016192;0006810;0051234;0051179;1902582;0044765;1902578;0046907;0051649;0051641;0015031;0008104;0033036;0045184;0071702;0044763;0009987	-	-	Golgi transport complex (0017119);Golgi membrane (0000139);0098588	0017119;0043234;0032991;0005575;0044431;0044444;0044424;0044464;0005623;0005622;0005737;0044446;0044422;0043226;0043229;0005794;0043231;0043227;0012505;0016020;0000139;0031090;0098588			5.48	18.96	14.56	3.52	16.38	21.93		4	9	6	3	12	11
MTHFD2L	441024	-	methylenetetrahydrofolate dehydrogenase (NADP+ dependent) 2-like;MTHFD2-like;NADP-dependent methylenetetrahydrofolate dehydrogenase 2-like protein;probable bifunctional methylenetetrahydrofolate dehydrogenase/cyclohydrolase 2	folic acid-containing compound biosynthetic process (0009396);single-organism cellular process (0044763);histidine biosynthetic process (0000105);methionine biosynthetic process (0009086);purine nucleotide biosynthetic process (0006164);tetrahydrofolate interconversion (0035999);oxidation-reduction process (0055114)	0009396;0006760;0006575;0006520;0019752;0043436;0006082;0044237;0008152;0008150;0009987;0044281;0044710;0044699;0044763;0071704;0044238;1901564;0006807;0006732;0051186;0042558;0006725;0046483;1901360;1901605;0009108;0051188;0044249;0009058;0042398;0008652;0046394;0016053;0044283;0044711;1901576;1901566;0042559;0018130;0019438;0044271;0034641;1901362;1901607;0000105;0006547;0052803;0009086;0000097…	methenyltetrahydrofolate cyclohydrolase activity (0004477);methylenetetrahydrofolate dehydrogenase (NAD+) activity (0004487);methylenetetrahydrofolate dehydrogenase (NADP+) activity (0004488);formate-tetrahydrofolate ligase activity (0004329)	0004477;0019238;0016814;0016810;0016787;0003824;0003674;0004487;0016646;0016645;0016491;0004488;0004329;0016879;0016874	mitochondrial inner membrane (0005743);cytosol (0005829)	0005743;0019866;0031090;0016020;0005575;0044422;0043226;0043227;0044424;0044464;0005623;0005622;0031967;0031975;0044446;0043229;0031966;0044429;0044444;0005737;0005739;0043231;0005740;0005829			2.74	0.00	2.43	2.35	0.00	3.99		2	0	1	2	0	2
ZNF805	390980	-	zinc finger protein 805;CTC-444N24.8	regulation of transcription, DNA-dependent (0006355);1903506;transcription, DNA-dependent (0006351);0097659	0006355;0010468;0060255;0019222;0050789;0065007;0008150;1903506;2001141;0010556;0009889;0031326;0031323;0050794;0051252;0019219;0051171;0080090;2000112;0006351;0034645;0009059;0043170;0071704;0008152;1901576;0009058;0044249;0044237;0009987;0044260;0097659;0032774;0016070;0090304;0006139;0006725;0034641;0006807;0044238;0046483;1901360;0034654;0018130;0019438;0044271;1901362;0010467	DNA binding (0003677);metal ion binding (0046872)	0003677;0003676;0097159;0005488;0003674;1901363;0046872;0043169;0043167	nucleus (0005634)	0005634;0043231;0043227;0043226;0005575;0043229;0044424;0044464;0005623;0005622			10.97	8.43	9.71	12.91	6.82	5.98		8	4	4	11	5	3
EML4	27436	C2orf2;ELP120;EMAP-4;EMAPL4;ROPP120	echinoderm microtubule associated protein like 4;echinoderm microtubule-associated protein-like 4;restrictedly overexpressed proliferation-associated protein;ropp 120	microtubule-based process (0007017);mitosis (0007067);1902589;1903047;negative regulation of microtubule depolymerization (0007026)	0007017;0044763;0009987;0008150;0044699;0007067;0000280;0048285;0006996;0016043;0071840;0022402;0007049;1902589;1903047;0000278;0007026;0031111;0031110;0070507;0032886;0050794;0050789;0065007;0051493;0033043;0051128;0051494;0010639;0048523;0048519;0051129;0031114;1901879;0043244;1901880;0043242	molecular_function (0003674)	3674	cytoplasm (0005737);membrane (0016020);microtubule (0005874);mitotic spindle (0072686)	0005737;0044424;0044464;0005575;0005623;0005622;0016020;0005874;0043234;0032991;0044430;0044446;0044422;0043226;0043229;0005856;0043232;0043228;0015630;0072686;0005819			20.57	31.61	36.39	25.82	19.11	35.88		15	15	15	22	14	18
CRYZ	1429	-	crystallin, zeta (quinone reductase);NADPH:quinone reductase;quinone oxidoreductase	protein homotetramerization (0051289);visual perception (0007601);xenobiotic catabolic process (0042178);oxidation-reduction process (0055114)	0051289;0051260;0051259;0006461;0065003;0022607;0016043;0071840;0008150;0044085;0043933;0071822;0070271;0051262;0007601;0050953;0007600;0050877;0003008;0044707;0032501;0044699;0042178;0006805;0044237;0008152;0009987;0071466;0009410;0042221;0050896;0070887;0051716;0044248;0009056;0055114;0044710;0044763	mRNA 3'-UTR binding (0003730);0044822;NADPH binding (0070402);NADPH:quinone reductase activity (0003960);zinc ion binding (0008270);NADH binding (0070404)	0003730;0003729;0044822;0003723;0003676;0097159;0005488;0003674;1901363;0070402;0043168;0043167;0050661;0000166;0036094;1901265;0050662;0048037;0003960;0016655;0016651;0016491;0003824;0008270;0046914;0046872;0043169;0070404;0051287	cytosol (0005829);extracellular vesicular exosome (0070062);1903561;Golgi apparatus (0005794);endomembrane system (0012505)	0005737;0044424;0044464;0005575;0005623;0005622;0005829;0044444;0070062;0031988;0031982;0043226;0065010;0043227;0043230;0044421;0005576;1903561;0005794;0043231;0043229;0012505			60.33	59.00	94.62	70.42	58.69	63.79		44	28	39	60	43	32
CASP8	841	ALPS2B;CAP4;Casp-8;FLICE;MACH;MCH5	caspase 8, apoptosis-related cysteine peptidase;FADD-homologous ICE/CED-3-like protease;FADD-like ICE;ICE-like apoptotic protease 5;MACH-alpha-1/2/3 protein;MACH-beta-1/2/3/4 protein;MORT1-associated ced-3 homolog;apoptotic cysteine protease;apoptotic protease Mch-5;caspase 8, apoptosis-related cysteine protease;caspase-8	zymogen activation (0031638);positive regulation of proteolysis (0045862);activation of cysteine-type endopeptidase activity involved in apoptotic process (0006919);positive regulation of apoptotic process (0043065);angiogenesis (0001525);B cell activation (0042113);cellular component disassembly involved in execution phase of apoptosis (0006921);cellular response to mechanical stimulus (0071260)…	0097202;0031638;0016485;0051604;0019538;0043170;0071704;0008152;0008150;0044238;0010467;2001056;0010950;0010952;0045862;0030162;0051246;0060255;0019222;0050789;0065007;0080090;0032270;0031325;0009893;0048518;0031323;0050794;0048522;0032268;0051247;0010604;0051345;0043085;0044093;0065009;0050790;0051336;0052547;0052548;2000116;0006919;0043280;0043065;0042981;0043067;0010941;0043068;0010942;0043281…	cysteine-type endopeptidase activity involved in apoptotic signaling pathway (0097199);death effector domain binding (0035877);scaffold protein binding (0097110);ubiquitin protein ligase binding (0031625);death receptor binding (0005123);tumor necrosis factor receptor binding (0005164);protein complex binding (0032403);protein heterodimerization activity (0046982)	0004197;0004175;0070011;0008233;0016787;0003824;0003674;0008234;0097153;0097199;0035877;0019904;0005515;0005488;0097110;0031625;0044389;0019899;0005123;0032813;0005126;0005102;0005164;0032403;0046982;0046983	CD95 death-inducing signaling complex (0031265);cell body (0044297);membrane raft (0045121);0098589;microtubule organizing center (0005815);mitochondrial outer membrane (0005741);0098588;neuron projection (0043005);Noc1p-Noc2p complex (0030690);ripoptosome (0097342);cytosolic part (0044445);1902494;nucleoplasm (0005654)	0031265;0031264;0043234;0032991;0005575;0044459;0044425;0016020;0044464;0005623;0005886;0071944;0044297;0005737;0044424;0005622;0005856;0043232;0043228;0043226;0043229;0005829;0044444;0045121;0098589;0005815;0044430;0044446;0044422;0015630;0005741;0031966;0031090;0043227;0044429;0005739;0043231;0005740;0031967;0031975;0031968;0019867;0098588;0043005;0042995;0097458;0030690;0030689;0044428;0005634…			6.86	23.18	14.56	10.56	19.11	15.95		5	11	6	9	14	8
CRYM	1428	DFNA40;THBP	crystallin, mu;NADP-regulated thyroid-hormone binding protein;ketimine reductase mu-crystallin;mu-crystallin homolog;thiomorpholine-carboxylate dehydrogenase	negative regulation of transcription from RNA polymerase II promoter (0000122);1903506;1903507;1902679;sensory perception of sound (0007605);thyroid hormone metabolic process (0042403);single-organism cellular process (0044763);thyroid hormone transport (0070327);1902578;oxidation-reduction process (0055114)	0000122;0006357;0006355;0010468;0060255;0019222;0050789;0065007;0008150;1903506;2001141;0010556;0009889;0031326;0031323;0050794;0051252;0019219;0051171;0080090;2000112;0045892;0010629;0010605;0009892;0048519;1903507;1902679;0010558;0009890;0031327;0031324;0048523;0051253;0045934;0051172;2000113;0007605;0050954;0007600;0050877;0003008;0044707;0032501;0044699;0042403;0006575;0006520;0019752;0043436…	NADP binding (0050661);protein homodimerization activity (0042803);thiomorpholine-carboxylate dehydrogenase activity (0047127);thyroid hormone binding (0070324);transcription corepressor activity (0003714)	0050661;0000166;0036094;0005488;0003674;1901265;0097159;1901363;0050662;0048037;0042803;0042802;0005515;0046983;0047127;0016646;0016645;0016491;0003824;0070324;0042562;0003714;0003712;0000989;0000988	extracellular vesicular exosome (0070062);1903561;mitochondrion (0005739);nucleus (0005634)	0005737;0044424;0044464;0005575;0005623;0005622;0070062;0031988;0031982;0043226;0065010;0043227;0043230;0044421;0005576;1903561;0005739;0043231;0043229;0044444;0005634			0.00	0.00	2.43	0.00	1.36	1.99		0	0	1	0	1	1
CRYAB	1410	CMD1II;CRYA2;CTPP2;CTRCT16;HEL-S-101;HSPB5;MFM2	crystallin, alpha B;alpha-crystallin B chain;epididymis secretory protein Li 101;heat shock protein beta-5;heat-shock 20 kD like-protein;renal carcinoma antigen NY-REN-27;rosenthal fiber component	aging (0007568);apoptotic process involved in morphogenesis (0060561);1902742;cellular response to gamma radiation (0071480);glucose metabolic process (0006006);single-organism metabolic process (0044710);lens development in camera-type eye (0002088);microtubule polymerization or depolymerization (0031109);1902589;muscle contraction (0006936);muscle organ development (0007517);negative regulation…	0007568;0044767;0032502;0008150;0044699;0060561;0010623;0012501;0008219;0016265;0044763;0009987;0048869;0048468;0048856;0030154;1902742;0006915;0009653;0071480;0010332;0010212;0009314;0009628;0050896;0071479;0071478;0071214;0051716;0006006;0019318;0005996;0044723;0005975;0044238;0008152;0071704;0044710;0002088;0043010;0001654;0007423;0048513;0048731;0007275;0044707;0032501;0031109;0000226;0007010…	metal ion binding (0046872);protein homodimerization activity (0042803);structural constituent of eye lens (0005212);unfolded protein binding (0051082);microtubule binding (0008017)	0042802;0005515;0005488;0003674;0046872;0043169;0043167;0042803;0046983;0005212;0005198;0051082;0008017;0015631;0008092;0032403	actin filament bundle (0032432);cell surface (0009986);cytosol (0005829);extracellular vesicular exosome (0070062);1903561;Golgi apparatus (0005794);endomembrane system (0012505);microtubule cytoskeleton (0015630);mitochondrion (0005739);nucleus (0005634);plasma membrane (0005886);Z disc (0030018)	0032432;0044430;0044446;0044422;0005575;0043226;0044424;0044464;0005623;0005622;0043229;0005856;0043232;0043228;0015629;0009986;0005737;0005829;0044444;0070062;0031988;0031982;0065010;0043227;0043230;0044421;0005576;1903561;0005794;0043231;0012505;0015630;0005739;0005634;0005886;0016020;0071944;0030018;0044449;0043292;0031674;0030017;0030016			226.24	263.40	327.55	235.92	189.73	402.70		165	125	135	201	139	202
CPS1	1373	CPSASE1;PHN	carbamoyl-phosphate synthase 1, mitochondrial;carbamoyl-phosphate synthase [ammonia], mitochondrial;carbamoylphosphate synthetase I	anion homeostasis (0055081);carbamoyl phosphate biosynthetic process (0070409);cellular response to cAMP (0071320);cellular response to fibroblast growth factor stimulus (0044344);cellular response to glucagon stimulus (0071377);cellular response to oleic acid (0071400);cellular response to acid (0071229);citrulline biosynthetic process (0019240);glutamine catabolic process (0006543);glycogen cat…	0055081;0050801;0048878;0042592;0065008;0065007;0008150;0070409;0044271;0034641;0006807;0008152;0044237;0009987;0044249;0009058;0070408;0006796;0006793;0019637;0071704;0090407;1901576;0071320;0051591;0014074;0010243;0009719;0050896;0010033;0042221;1901698;0014070;0046683;1901700;0071407;0071310;0070887;0051716;0071417;0071495;1901699;1901701;0044344;0071363;0070848;0071774;0071377;0033762;0043434…	ATP binding (0005524);calcium ion binding (0005509);carbamoyl-phosphate synthase (ammonia) activity (0004087);endopeptidase activity (0004175);glutamate binding (0016595);modified amino acid binding (0072341);phospholipid binding (0005543);carbamoyl-phosphate synthase (glutamine-hydrolyzing) activity (0004088);protein complex binding (0032403)	0005524;0032550;0001883;0001882;0036094;0005488;0003674;0097159;0097367;1901363;0032549;0032559;0030554;0017076;0000166;1901265;0032555;0032553;0035639;0043168;0043167;0005509;0046872;0043169;0004087;0016879;0016874;0003824;0004175;0070011;0008233;0016787;0016595;0016597;0031406;0043177;0072341;0005543;0008289;0004088;0016884;0005515;0032403	mitochondrial inner membrane (0005743);mitochondrial nucleoid (0042645);protein complex (0043234);nucleolus (0005730)	0005743;0019866;0031090;0016020;0005575;0044422;0043226;0043227;0044424;0044464;0005623;0005622;0031967;0031975;0044446;0043229;0031966;0044429;0044444;0005737;0005739;0043231;0005740;0005759;0070013;0043233;0031974;0042645;0009295;0043232;0043228;0005634;0043234;0032991;0005730;0044428;0031981			2.74	6.32	4.85	8.22	5.46	11.96		2	3	2	7	4	6
CAMK2G	818	CAMK;CAMK-II;CAMKG;RP11-574K11.6	calcium/calmodulin-dependent protein kinase II gamma;caMK-II subunit gamma;calcium/calmodulin-dependent protein kinase (CaM kinase) II gamma;calcium/calmodulin-dependent protein kinase type II subunit gamma	calcium ion transport (0006816);1902578;cell differentiation (0030154);single-organism developmental process (0044767);dephosphorylation (0016311);G1/S transition of mitotic cell cycle (0000082);1903047;0044843;insulin secretion (0030073);interferon-gamma-mediated signaling pathway (0060333);nervous system development (0007399);protein autophosphorylation (0046777);protein oligomerization (005125…	0006816;0070838;0030001;0006812;0006811;0044765;0006810;0051234;0051179;0008150;0044699;1902578;0072511;0030154;0048869;0044763;0009987;0044767;0032502;0019221;0007166;0007165;0050794;0050789;0065007;0051716;0050896;0007154;0044700;0023052;0071345;0034097;0010033;0042221;0071310;0070887;0016311;0006796;0006793;0044237;0008152;0000082;0044772;0044770;0022402;0007049;1903047;0000278;0044843;0030073…	ATP binding (0005524);calcium-dependent protein serine/threonine phosphatase activity (0004723);calmodulin binding (0005516);calmodulin-dependent protein kinase activity (0004683);protein homodimerization activity (0042803)	0005524;0032550;0001883;0001882;0036094;0005488;0003674;0097159;0097367;1901363;0032549;0032559;0030554;0017076;0000166;1901265;0032555;0032553;0035639;0043168;0043167;0004723;0004722;0004721;0016791;0042578;0016788;0016787;0003824;0005516;0005515;0004683;0004674;0004672;0016301;0016772;0016740;0016773;0042803;0042802;0046983	calcium- and calmodulin-dependent protein kinase complex (0005954);cytosol (0005829);endocytic vesicle membrane (0030666);0098588;nucleoplasm (0005654);plasma membrane (0005886);sarcoplasmic reticulum membrane (0033017);0098589	0005954;0043234;0032991;0005575;0044424;0044464;0005623;0005622;0005829;0044444;0005737;0030666;0030659;0012506;0031090;0016020;0044422;0043226;0043227;0031988;0031982;0044433;0044446;0043229;0031410;0016023;0043231;0098588;0030139;0005654;0044428;0005634;0031981;0070013;0043233;0031974;0005886;0071944;0016529;0005783;0012505;0016528;0033017;0005789;0044425;0044432;0098589;0042175			9.60	12.64	9.71	3.52	10.92	5.98		7	6	4	3	8	3
CAMK2D	817	CAMKD	calcium/calmodulin-dependent protein kinase II delta;CaM kinase II delta subunit;CaM-kinase II delta chain;CaMK-II delta subunit;caM kinase II subunit delta;caMK-II subunit delta;calcium/calmodulin-dependent protein kinase (CaM kinase) II delta;calcium/calmodulin-dependent protein kinase type II delta chain;calcium/calmodulin-dependent protein kinase type II subunit delta	calcium ion transport (0006816);1902578;cardiac muscle cell contraction (0086003);cellular response to calcium ion (0071277);endoplasmic reticulum calcium ion homeostasis (0032469);G1/S transition of mitotic cell cycle (0000082);1903047;0044843;interferon-gamma-mediated signaling pathway (0060333);negative regulation of sodium ion transmembrane transport (1902306);negative regulation of sodium io…	0006816;0070838;0030001;0006812;0006811;0044765;0006810;0051234;0051179;0008150;0044699;1902578;0072511;0086003;0070252;0030048;0006928;0044763;0009987;0030029;0060048;0006941;0006936;0003012;0003008;0044707;0032501;0060047;0003015;0003013;0008015;0071277;0051592;0010038;0010035;0042221;0050896;0071248;0071241;0070887;0051716;0019221;0007166;0007165;0050794;0050789;0065007;0007154;0044700;0023052…	ATP binding (0005524);calmodulin binding (0005516);calmodulin-dependent protein kinase activity (0004683);ion channel binding (0044325);protein homodimerization activity (0042803);sodium channel inhibitor activity (0019871);titin binding (0031432);nitric-oxide synthase binding (0050998)	0005524;0032550;0001883;0001882;0036094;0005488;0003674;0097159;0097367;1901363;0032549;0032559;0030554;0017076;0000166;1901265;0032555;0032553;0035639;0043168;0043167;0005516;0005515;0004683;0004674;0004672;0016301;0016772;0016740;0003824;0016773;0044325;0042803;0042802;0046983;0019871;0008200;0016248;0016247;0017080;0031432;0008092;0050998;0019899	axon initial segment (0043194);calcium channel complex (0034704);1902495;1990351;calcium- and calmodulin-dependent protein kinase complex (0005954);cytosol (0005829);endocytic vesicle membrane (0030666);0098588;intercalated disc (0014704);neuromuscular junction (0031594);neuronal cell body (0043025);0036477;nucleoplasm (0005654);T-tubule (0030315);sarcoplasmic reticulum membrane (0033017);0098589…	0043194;0033267;0044463;0044464;0005575;0005623;0042995;0097458;0030424;0043005;0044304;0034704;0034703;0034702;0044425;0016020;1902495;1990351;0043234;0032991;0016021;0031224;0005954;0044424;0005622;0005737;0005829;0044444;0030666;0030659;0012506;0031090;0044422;0043226;0043227;0031988;0031982;0044433;0044446;0043229;0031410;0016023;0043231;0098588;0030139;0014704;0044291;0005911;0030054;0031594…			28.79	29.50	36.39	51.64	45.04	115.63		21	14	15	44	33	58
CAMK2B	816	CAM2;CAMK2;CAMKB	calcium/calmodulin-dependent protein kinase II beta;CaM kinase II beta subunit;CaM-kinase II beta chain;caMK-II subunit beta;calcium/calmodulin-dependent protein kinase type II subunit beta;proline rich calmodulin-dependent protein kinase	activation of meiosis involved in egg activation (0060466);positive regulation of meiotic cell cycle (0051446);positive regulation of nuclear division (0051785);positive regulation of cell division (0051781);multi-organism reproductive process (0044703);multi-organism process (0051704);calcium ion transport (0006816);1902578;G1/S transition of mitotic cell cycle (0000082);1903047;0044843;inhibito…	0060466;0090427;0045836;0040020;0010564;0051726;0050794;0050789;0065007;0008150;0051445;0051783;0033043;0051128;0051302;0051446;0045787;0048522;0048518;0051785;0010638;0051130;0051781;0090068;0007343;0001775;0044763;0009987;0044699;0007338;0009566;0044702;0022414;0019953;0000003;0044703;0051704;0006816;0070838;0030001;0006812;0006811;0044765;0006810;0051234;0051179;1902578;0072511;0019221;0007166…	ATP binding (0005524);calmodulin-dependent protein kinase activity (0004683);protein homodimerization activity (0042803);actin binding (0003779);calmodulin binding (0005516)	0005524;0032550;0001883;0001882;0036094;0005488;0003674;0097159;0097367;1901363;0032549;0032559;0030554;0017076;0000166;1901265;0032555;0032553;0035639;0043168;0043167;0004683;0004674;0004672;0016301;0016772;0016740;0003824;0016773;0042803;0042802;0005515;0046983;0003779;0008092;0005516	cytosol (0005829);endocytic vesicle membrane (0030666);0098588;nucleoplasm (0005654);plasma membrane (0005886);spindle midzone (0051233);microtubule organizing center (0005815);sarcoplasmic reticulum membrane (0033017);0098589	0005829;0044444;0044424;0044464;0005575;0005623;0005622;0005737;0030666;0030659;0012506;0031090;0016020;0044422;0043226;0043227;0031988;0031982;0044433;0044446;0043229;0031410;0016023;0043231;0098588;0030139;0005654;0044428;0005634;0031981;0070013;0043233;0031974;0005886;0071944;0016529;0005783;0012505;0016528;0051233;0043234;0032991;0044430;0005856;0043232;0043228;0005819;0015630;0005815;0033017…			0.00	0.00	0.00	1.17	0.00	0.00		0	0	0	1	0	0
CALU	813	-	calumenin;IEF SSP 9302;crocalbin-like protein;multiple EF-hand protein	platelet activation (0030168);platelet degranulation (0002576);1902578	0007596;0007599;0050878;0044707;0032501;0008150;0044699;0065008;0065007;0050817;0042060;0009611;0006950;0050896;0030168;0001775;0044763;0009987;0002576;0006887;0016192;0006810;0051234;0051179;0032940;0046903;0044765;1902578;0051649;0051641	calcium ion binding (0005509);protein binding (0005515)	0005509;0046872;0043169;0043167;0005488;0003674;0005515	endomembrane system (0012505);extracellular region (0005576);Golgi apparatus (0005794);membrane (0016020);sarcoplasmic reticulum lumen (0033018);melanosome (0042470)	0005783;0043231;0043227;0043226;0005575;0043229;0044424;0044464;0005623;0005622;0044444;0005737;0012505;0005576;0005794;0016020;0016529;0016528;0033018;0005788;0044432;0044446;0044422;0070013;0043233;0031974;0042470;0048770;0016023;0031410;0031982;0031988			1218.93	1201.10	1409.67	955.41	809.40	1060.57		889	570	581	814	593	532
CA12	771	CAXII;HsT18816	carbonic anhydrase XII;CA-XII;carbonate dehydratase XII;carbonic anhydrase 12;carbonic dehydratase;tumor antigen HOM-RCC-3.1.3	bicarbonate transport (0015701);1902578;one-carbon metabolic process (0006730);single-organism cellular process (0044763);chloride ion homeostasis (0055064)	0015701;0015711;0006820;0006811;0044765;0006810;0051234;0051179;0008150;0044699;1902578;0071702;0006730;0044237;0008152;0009987;0044281;0044710;0044763;0055064;0055083;0055081;0050801;0048878;0042592;0065008;0065007	carbonate dehydratase activity (0004089);zinc ion binding (0008270)	0004089;0016836;0016835;0016829;0003824;0003674;0008270;0046914;0046872;0043169;0043167;0005488	integral to membrane (0016021);plasma membrane (0005886)	0016021;0031224;0044425;0005575;0016020;0005886;0044464;0005623;0071944			1.37	0.00	75.21	12.91	30.03	81.74		1	0	31	11	22	41
RSRC2	65117	-	arginine/serine-rich coiled-coil 2;arginine/serine-rich coiled-coil protein 2	-	-	0044822;RNA binding (0003723)	0044822;0003723;0003676;0097159;0005488;0003674;1901363	-	-			93.24	67.43	70.36	109.16	70.98	103.66		68	32	29	93	52	52
NDUFA11	126328	B14.7;CI-B14.7	NADH dehydrogenase (ubiquinone) 1 alpha subcomplex, 11, 14.7kDa;NADH dehydrogenase [ubiquinone] 1 alpha subcomplex subunit 11;NADH-ubiquinone oxidoreductase subunit B14.7;complex I B14.7 subunit	respiratory electron transport chain (0022904);single-organism cellular process (0044763);small molecule metabolic process (0044281)	0044237;0008152;0008150;0009987;0022904;0022900;0006091;0044763;0044699;0055114;0044710;0045333;0015980;0044281	-	-	integral to membrane (0016021);mitochondrial respiratory chain complex I (0005747);1902494	0016021;0031224;0044425;0005575;0016020;0005743;0019866;0031090;0044422;0043226;0043227;0044424;0044464;0005623;0005622;0031967;0031975;0044446;0043229;0031966;0044429;0044444;0005737;0005739;0043231;0005740;0005747;0044455;0045271;0030964;1990204;1902494;0043234;0032991;0070469;0005746			822.67	733.30	667.23	711.28	775.28	580.12		600	348	275	606	568	291
SRGN	5552	PPG;PRG;PRG1	serglycin;hematopoetic proteoglycan core peptide;hematopoetic proteoglycan core protein;hematopoietic proteoglycan core protein;p.PG;platelet proteoglycan core protein;proteoglycan 1, secretory granule;proteoglycan protein core for mast cell secretory granule;secretory granule proteoglycan core peptide;secretory granule proteoglycan core protein;serglycin proteoglycan	biomineral tissue development (0031214);single-organism developmental process (0044767);granzyme-mediated apoptotic signaling pathway (0008626);maintenance of granzyme B location in T cell secretory granule (0033382);maintenance of location in cell (0051651);1902578;endomembrane system organization (0010256);maintenance of protease location in mast cell secretory granule (0033373);negative regula…	0031214;0009888;0048856;0032502;0008150;0048513;0048731;0007275;0044707;0032501;0044699;0044767;0007596;0007599;0050878;0065008;0065007;0050817;0042060;0009611;0006950;0050896;0008626;0097190;0007165;0050794;0050789;0051716;0009987;0007154;0044763;0044700;0023052;0006915;0012501;0008219;0016265;0033382;0033379;0033377;0045185;0051235;0051179;0008104;0033036;0051651;1902578;0051641;0033374;0033366…	collagen binding (0005518);protein complex binding (0032403)	0005515;0005488;0003674;0005518;0032403	extracellular space (0005615);mast cell granule (0042629);platelet alpha granule lumen (0031093);zymogen granule (0042588);Golgi membrane (0000139);0098588	0005576;0005575;0005615;0044421;0005794;0043231;0043227;0043226;0043229;0044424;0044464;0005623;0005622;0044444;0005737;0012505;0042629;0005764;0000323;0005773;0031093;0034774;0060205;0031983;0043233;0031974;0044422;0031988;0031982;0044433;0044446;0031410;0016023;0030141;0031091;0042588;0000139;0031090;0016020;0044431;0098588			83.64	61.11	84.92	48.12	91.45	113.63		61	29	35	41	67	57
CAPRIN2	65981	C1QDC1;EEG-1;EEG1;RNG140	caprin family member 2;C1q domain-containing protein 1;RNA granule protein 140;caprin-2;cytoplasmic activation/proliferation-associated protein 2;gastric cancer multidrug resistance-associated protein	negative regulation of cell growth (0030308);negative regulation of translation (0017148);negative regulation of gene expression (0010629);positive regulation of canonical Wnt receptor signaling pathway (0090263);positive regulation of dendrite morphogenesis (0050775);positive regulation of cell morphogenesis involved in differentiation (0010770);single-organism developmental process (0044767);po…	0030308;0001558;0040008;0050789;0065007;0008150;0050794;0051128;0045926;0048519;0048523;0017148;0006417;0010608;0010468;0060255;0019222;0032268;0031323;0051246;0080090;2000112;0010556;0009889;0031326;0010629;0010605;0009892;0032269;0031324;0051248;2000113;0010558;0009890;0031327;0090263;0030177;0009967;0009966;0010646;0023051;0048583;0010647;0048522;0048518;0023056;0048584;0030111;0060828;0050775…	receptor binding (0005102);RNA binding (0003723)	0005102;0005515;0005488;0003674;0003723;0003676;0097159;1901363	centrosome (0005813);mitochondrion (0005739);receptor complex (0043235);nucleoplasm (0005654)	0005813;0005815;0044430;0044446;0044422;0005575;0043226;0044424;0044464;0005623;0005622;0043229;0005856;0043232;0043228;0015630;0005737;0005739;0043231;0043227;0044444;0005634;0043235;0043234;0032991;0005654;0044428;0031981;0070013;0043233;0031974			4.11	6.32	4.85	12.91	6.82	5.98		3	3	2	11	5	3
WBSCR22	114049	HASJ4442;HUSSY-3;MERM1;PP3381;WBMT;HUSSY-03	Williams Beuren syndrome chromosome region 22;Williams-Beuren candidate region putative methyltransferase;Williams-Beuren syndrome chromosomal region 22 protein;bud site selection protein 23 homolog;metastasis-related methyltransferase 1;probable 18S rRNA (guanine-N(7))-methyltransferase;ribosome biogenesis methyltransferase WBSCR22	chromatin modification (0016568);macromolecular complex subunit organization (0043933);regulation of transcription, DNA-dependent (0006355);1903506;rRNA processing (0006364);transcription, DNA-dependent (0006351);0097659;methylation (0032259)	0016568;0006325;0016043;0071840;0008150;0043933;0051276;0006996;0009987;0006355;0010468;0060255;0019222;0050789;0065007;1903506;2001141;0010556;0009889;0031326;0031323;0050794;0051252;0019219;0051171;0080090;2000112;0006364;0016072;0034660;0016070;0044260;0043170;0071704;0008152;0044237;0090304;0006139;0006725;0034641;0006807;0044238;0046483;1901360;0034470;0006396;0010467;0042254;0022613;0044085…	methyltransferase activity (0008168);0044822;RNA binding (0003723)	0008168;0016741;0016740;0003824;0003674;0044822;0003723;0003676;0097159;0005488;1901363	cytoplasm (0005737);nucleolus (0005730)	0005737;0044424;0044464;0005575;0005623;0005622;0005634;0043231;0043227;0043226;0043229;0005730;0043232;0043228;0044428;0044446;0044422;0031981;0070013;0043233;0031974			153.57	166.47	162.56	147.89	184.27	93.70		112	79	67	126	135	47
PARP2	10038	ADPRT2;ADPRTL2;ADPRTL3;ARTD2;PARP-2;pADPRT-2	poly (ADP-ribose) polymerase 2;ADP-ribosyltransferase (NAD+; poly(ADP-ribose) polymerase)-like 2;ADP-ribosyltransferase diphtheria toxin-like 2;ADPRT-2;NAD(+) ADP-ribosyltransferase 2;hPARP-2;poly (ADP-ribose) polymerase family, member 2;poly (ADP-ribosyl) transferase-like 2;poly [ADP-ribose] polymerase 2;poly[ADP-ribose] synthase 2;poly[ADP-ribose] synthetase 2	base-excision repair (0006284);single-organism metabolic process (0044710);extrinsic apoptotic signaling pathway (0097191);protein ADP-ribosylation (0006471)	0006284;0006281;0006259;0044260;0043170;0071704;0008152;0008150;0044237;0009987;0090304;0006139;0006725;0034641;0006807;0044238;0046483;1901360;0006974;0033554;0006950;0050896;0051716;0044710;0044699;0044763;0097191;0007166;0007165;0050794;0050789;0065007;0007154;0044700;0023052;0097190;0006915;0012501;0008219;0016265;0006471;0006486;0006464;0036211;0019538;0043412;0044267;0043413;0070085;0044723…	DNA binding (0003677);NAD+ ADP-ribosyltransferase activity (0003950);protein binding (0005515)	0003677;0003676;0097159;0005488;0003674;1901363;0003950;0016763;0016757;0016740;0003824;0005515	nucleolus (0005730);nucleoplasm (0005654)	0005730;0043232;0043228;0043226;0005575;0043229;0044424;0044464;0005623;0005622;0044428;0044446;0044422;0005634;0043231;0043227;0031981;0070013;0043233;0031974;0005654			21.94	40.04	33.97	32.86	32.76	19.94		16	19	14	28	24	10
FUT2	2524	B12QTL1;SE;SEC2;Se2;sej	fucosyltransferase 2 (secretor status included);GDP-L-fucose:beta-D-galactoside 2-alpha-L-fucosyltransferase 2;alpha (1,2) fucosyltransferase;alpha(1,2)FT 2;alpha(1,2)FT2;galactoside 2-alpha-L-fucosyltransferase 2;secretor blood group alpha-2-fucosyltransferase;secretor factor	fucosylation (0036065);L-fucose catabolic process (0042355);single-organism catabolic process (0044712);protein glycosylation (0006486);single-organism cellular process (0044763)	0005975;0044238;0008152;0008150;0071704;0036065;0070085;0044723;0044710;0044699;0042355;0019317;0006004;0019318;0005996;0019320;0046365;0044724;0016052;1901575;0009056;0044712;0042354;0006486;0006464;0036211;0019538;0043170;0043412;0044267;0044260;0044237;0009987;0043413;0044763;0009101;0009100;1901135;0034645;0009059;1901576;0009058;0044249;1901137	galactoside 2-alpha-L-fucosyltransferase activity (0008107)	0008417;0016758;0016757;0016740;0003824;0003674;0008107;0031127	extracellular vesicular exosome (0070062);1903561;integral to membrane (0016021);Golgi cisterna membrane (0032580);0098588	0070062;0031988;0031982;0043226;0005575;0065010;0043227;0043230;0044421;0005576;1903561;0005794;0043231;0043229;0044424;0044464;0005623;0005622;0044444;0005737;0012505;0016021;0031224;0044425;0016020;0032580;0000139;0031090;0044422;0044431;0044446;0098588;0031985;0031984;0005795			1.37	0.00	0.00	0.00	0.00	0.00		1	0	0	0	0	0
ASRGL1	80150	ALP;ALP1;CRASH	asparaginase like 1;L-asparaginase;L-asparagine amidohydrolase;asparaginase-like 1 protein;asparaginase-like protein 1;beta-aspartyl-peptidase;isoaspartyl dipeptidase;isoaspartyl peptidase/L-asparaginase	asparagine catabolic process via L-aspartate (0033345);single-organism cellular process (0044763);proteolysis (0006508)	0033345;0006530;0006528;0009066;1901605;0006520;0019752;0043436;0006082;0044237;0008152;0008150;0009987;0044281;0044710;0044699;0044763;0071704;0044238;1901564;0006807;0043603;0034641;0009065;0009064;1901606;0009063;0046395;0016054;0044248;0009056;0044282;0044712;1901575;1901565;0009068;0006508;0019538;0043170	asparaginase activity (0004067);beta-aspartyl-peptidase activity (0008798);N4-(beta-N-acetylglucosaminyl)-L-asparaginase activity (0003948)	0004067;0016811;0016810;0016787;0003824;0003674;0008798;0008242;0008238;0070011;0008233;0003948	cytoplasm (0005737);nucleus (0005634)	0005737;0044424;0044464;0005575;0005623;0005622;0005634;0043231;0043227;0043226;0043229			0.00	2.11	2.43	1.17	0.00	0.00		0	1	1	1	0	0
ING4	51147	my036;p29ING4;My036	inhibitor of growth family, member 4;brain my036 protein;candidate tumor suppressor p33 ING1 homolog;inhibitor of growth protein 4	apoptotic process (0006915);cell cycle arrest (0007050);macromolecular complex subunit organization (0043933);DNA damage response, signal transduction by p53 class mediator resulting in transcription of p21 class mediator (0006978);DNA replication (0006260);histone H3 acetylation (0043966);1902589;cellular modified amino acid metabolic process (0006575);histone H4-K12 acetylation (0043983);histon…	0006915;0012501;0008219;0016265;0044699;0008150;0044763;0009987;0007050;0022402;0007049;0045786;0048523;0048519;0050789;0065007;0050794;0051726;0006325;0016043;0071840;0043933;0051276;0006996;0006978;0030330;0042770;0006974;0033554;0006950;0050896;0051716;0035556;0007165;0007154;0044700;0023052;0072331;0042772;0006260;0006259;0044260;0043170;0071704;0008152;0044237;0090304;0006139;0006725;0034641…	methylated histone residue binding (0035064);transcription coactivator activity (0003713);zinc ion binding (0008270)	0035064;0042393;0005515;0005488;0003674;0003713;0003712;0000989;0000988;0008270;0046914;0046872;0043169;0043167	histone acetyltransferase complex (0000123);protein acetyltransferase complex (0031248);1902493;1990234;1902494	0000123;0031248;0044424;0044464;0005575;0005623;0005622;1902493;1990234;1902494;0043234;0032991;0044451;0044428;0044446;0044422;0043226;0043229;0005634;0043231;0043227;0005654;0031981;0070013;0043233;0031974			12.34	18.96	29.12	30.52	25.93	25.92		9	9	12	26	19	13
MORF4L2	9643	MORFL2;MRGX;RP5-1055C14.2	mortality factor 4 like 2;MORF-related gene X protein;MSL3-2 protein;mortality factor 4-like protein 2;protein MSL3-2;transcription factor-like protein MRGX	chromatin modification (0016568);macromolecular complex subunit organization (0043933);DNA repair (0006281);single-organism metabolic process (0044710);positive regulation of striated muscle cell differentiation (0051155);positive regulation of transcription from RNA polymerase II promoter (0045944);1903506;1903508;1902680;regulation of growth (0040008);transcription, DNA-dependent (0006351);0097…	0016568;0006325;0016043;0071840;0008150;0043933;0051276;0006996;0009987;0006281;0006259;0044260;0043170;0071704;0008152;0044237;0090304;0006139;0006725;0034641;0006807;0044238;0046483;1901360;0006974;0033554;0006950;0050896;0051716;0044710;0044699;0044763;0051155;0051149;0045597;0045595;0050793;0050789;0065007;0050794;0048522;0048518;0051094;0051147;0051153;0045944;0006357;0006355;0010468;0060255…	protein binding (0005515)	0005515;0005488;0003674	nucleolus (0005730);nucleoplasm (0005654)	0005730;0043232;0043228;0043226;0005575;0043229;0044424;0044464;0005623;0005622;0044428;0044446;0044422;0005634;0043231;0043227;0031981;0070013;0043233;0031974;0005654			529.25	619.52	509.52	389.68	440.87	356.84		386	294	210	332	323	179
TPM4	7171	HEL-S-108	tropomyosin 4;TM30p1;epididymis secretory protein Li 108;tropomyosin alpha-4 chain;tropomyosin-4	muscle filament sliding (0030049);osteoblast differentiation (0001649);single-organism developmental process (0044767);cell adhesion (0007155)	0006928;0044763;0009987;0008150;0044699;0006936;0003012;0003008;0044707;0032501;0030049;0033275;0070252;0030048;0030029;0001649;0030154;0048869;0044767;0032502;0001503;0007155;0022610	calcium ion binding (0005509);structural constituent of muscle (0008307);actin binding (0003779)	0005509;0046872;0043169;0043167;0005488;0003674;0008307;0005198;0003779;0008092;0005515	cortical cytoskeleton (0030863);cytosol (0005829);extracellular vesicular exosome (0070062);1903561;filamentous actin (0031941);focal adhesion (0005925);membrane (0016020);muscle thin filament tropomyosin (0005862);podosome (0002102);stress fiber (0001725)	0030863;0005856;0043232;0043228;0043226;0005575;0043229;0044424;0044464;0005623;0005622;0044448;0044444;0005737;0005938;0071944;0005829;0070062;0031988;0031982;0065010;0043227;0043230;0044421;0005576;1903561;0031941;0043234;0032991;0044430;0044446;0044422;0005884;0015629;0005925;0005924;0005912;0070161;0030054;0030055;0016020;0005862;0044449;0043292;0005865;0036379;0030016;0030017;0002102;0001725…			425.05	429.87	667.23	495.31	404.02	761.53		310	204	275	422	296	382
NELL2	4753	NRP2	NEL-like 2 (chicken);NEL-like protein 2;NEL-related protein 2;neural epidermal growth factor-like 2;protein kinase C-binding protein NELL2	neuron cellular homeostasis (0070050)	0070050;0019725;0042592;0065008;0065007;0008150;0044763;0009987;0044699;0060249	calcium ion binding (0005509);kinase activity (0016301);protein binding (0005515)	0005509;0046872;0043169;0043167;0005488;0003674;0016301;0016772;0016740;0003824;0005515	extracellular region (0005576)	0005576;0005575			0.00	0.00	0.00	2.35	0.00	0.00		0	0	0	2	0	0
SKIL	6498	SNO;SnoA;SnoI;SnoN	SKI-like proto-oncogene;SKI-like oncogene;ski-like protein;ski-related oncogene snoN	blastocyst formation (0001825);cell cycle arrest (0007050);lens fiber cell differentiation (0070306);lymphocyte homeostasis (0002260);negative regulation of cell differentiation (0045596);negative regulation of transcription from RNA polymerase II promoter (0000122);1903506;1903507;1902679;negative regulation of transforming growth factor beta receptor signaling pathway (0030512);positive regulat…	0001825;0044767;0032502;0008150;0044699;0048646;0009653;0048856;0001824;0001701;0043009;0009792;0009790;0007275;0044707;0032501;0007050;0022402;0044763;0009987;0007049;0045786;0048523;0048519;0050789;0065007;0050794;0051726;0010467;0043170;0071704;0008152;0070306;0030855;0030154;0048869;0060429;0009888;0002088;0043010;0001654;0007423;0048513;0048731;0002260;0001776;0002376;0048872;0042592;0065008…	chromatin binding (0003682);protein complex binding (0032403);protein domain specific binding (0019904);SMAD binding (0046332);transcription corepressor activity (0003714);RNA polymerase II core promoter proximal region sequence-specific DNA binding (0000978);RNA polymerase II core promoter proximal region sequence-specific DNA binding transcription factor activity involved in negative regulation…	0003682;0005488;0003674;0032403;0005515;0019904;0046332;0003714;0003712;0000989;0000988;0000978;0000977;0000976;0043565;0003677;0003676;0097159;1901363;0044212;0000975;0001067;0001012;0000987;0001159;0001078;0000982;0000981;0003700;0001071;0001227	acrosomal vesicle (0001669);endomembrane system (0012505);PML body (0016605);protein complex (0043234)	0001669;0030141;0016023;0031410;0031982;0043226;0005575;0043229;0044424;0044464;0005623;0005622;0044444;0005737;0031988;0043231;0043227;0012505;0097223;0005654;0044428;0044446;0044422;0005634;0031981;0070013;0043233;0031974;0016605;0016604;0044451;0043234;0032991			54.84	59.00	31.54	53.99	34.12	37.88		40	28	13	46	25	19
DIP2A	23181	C21orf106;DIP2	DIP2 disco-interacting protein 2 homolog A (Drosophila);DIP2 homolog A;disco-interacting protein 2 homolog A;disco-interacting protein 2A	multicellular organismal development (0007275);single-organism developmental process (0044767);negative regulation of gene expression (0010629);regulation of apoptotic process (0042981);metabolic process (0008152)	0007275;0044707;0032501;0008150;0044699;0044767;0032502;0010629;0010468;0060255;0019222;0050789;0065007;0010605;0009892;0048519;0042981;0043067;0010941;0050794;0008152	catalytic activity (0003824);transcription factor binding (0008134)	0003824;0003674;0005515;0005488;0008134	cell surface (0009986);nucleus (0005634)	0009986;0044464;0005575;0005623;0005634;0043231;0043227;0043226;0043229;0044424;0005622			5.48	10.54	7.28	8.22	8.19	7.97		4	5	3	7	6	4
VCAM1	7412	CD106;INCAM-100	vascular cell adhesion molecule 1;CD106 antigen;vascular cell adhesion protein 1	acute inflammatory response (0002526);aging (0007568);amine metabolic process (0009308);B cell differentiation (0030183);cell chemotaxis (0060326);cell-matrix adhesion (0007160);cellular response to glucose stimulus (0071333);cellular response to tumor necrosis factor (0071356);cellular response to vascular endothelial growth factor stimulus (0035924);chorio-allantoic fusion (0060710);0098602;sin…	0002526;0006954;0006952;0006950;0050896;0008150;0007568;0044767;0032502;0044699;0009308;1901564;0006807;0008152;0071704;0030183;0030098;0002521;0030154;0048869;0044763;0009987;0030097;0048534;0048513;0048856;0048731;0007275;0044707;0032501;0002520;0002376;0046649;0045321;0001775;0042113;0007155;0022610;0060326;0006935;0042221;0042330;0009605;0040011;0016477;0048870;0006928;0051674;0051179;0070887…	cell adhesion molecule binding (0050839);integrin binding (0005178);primary amine oxidase activity (0008131)	0050839;0005515;0005488;0003674;0005178;0005102;0032403;0008131;0016641;0016638;0016491;0003824	alpha9-beta1 integrin-vascular cell adhesion molecule-1 complex (0071065);apical part of cell (0045177);early endosome (0005769);endomembrane system (0012505);endoplasmic reticulum (0005783);external side of plasma membrane (0009897);0098552;extracellular space (0005615);extracellular vesicular exosome (0070062);1903561;filopodium (0030175);Golgi apparatus (0005794);integral to membrane (0016021)…	0071065;0043234;0032991;0005575;0044459;0044425;0016020;0044464;0005623;0005886;0071944;0045177;0009986;0005769;0005768;0043231;0043227;0043226;0043229;0044424;0005622;0044444;0005737;0012505;0005783;0009897;0098552;0005615;0044421;0005576;0070062;0031988;0031982;0065010;0043230;1903561;0030175;0042995;0005794;0016021;0031224;0005902;0002102;0043232;0043228;0044430;0044446;0044422;0005856;0015629…			30.16	37.93	41.25	27.00	53.23	53.83		22	18	17	23	39	27
HPSE	10855	HPA;HPA1;HPR1;HPSE1;HSE1	heparanase;endo-glucoronidase;heparanase-1	carbohydrate metabolic process (0005975);cell-matrix adhesion (0007160);glycosaminoglycan catabolic process (0006027);heparan sulfate proteoglycan catabolic process (0030200);single-organism catabolic process (0044712);positive regulation of blood coagulation (0030194);1903034;positive regulation of wound healing (0090303);1903036;positive regulation of hair follicle development (0051798);positiv…	0005975;0044238;0008152;0008150;0071704;0007160;0031589;0007155;0022610;0006027;0006026;0006022;0043170;1901135;1901564;0006807;0009057;1901575;0009056;1901136;1901565;0030203;0030200;0030167;0006029;0009100;0019538;0044260;0044237;0009987;0006516;0030163;0044265;0044248;0030201;0006790;0043436;0006082;0044281;0044710;0044699;0044763;0044273;0044712;0030194;0030193;0032101;0048583;0050789;0065007…	beta-glucuronidase activity (0004566);heparanase activity (0030305);protein dimerization activity (0046983);syndecan binding (0045545)	0004566;0004553;0016798;0016787;0003824;0003674;0030305;0046983;0005515;0005488;0045545	extracellular region (0005576);lysosomal lumen (0043202);membrane raft (0045121);0098589;nucleoplasm (0005654);lysosomal membrane (0005765);0098588	0005576;0005575;0043231;0043227;0043226;0043229;0044424;0044464;0005623;0005622;0043202;0005775;0044437;0044444;0005737;0044446;0044422;0005773;0070013;0043233;0031974;0005764;0000323;0045121;0098589;0016020;0044425;0005634;0005654;0044428;0031981;0005765;0005774;0031090;0098588			0.00	0.00	0.00	1.17	0.00	3.99		0	0	0	1	0	2
L1CAM	3897	CAML1;CD171;HSAS;HSAS1;MASA;MIC5;N-CAM-L1;N-CAML1;NCAM-L1;S10;SPG1	L1 cell adhesion molecule;antigen identified by monoclonal antibody R1;neural cell adhesion molecule L1	axon guidance (0007411);blood coagulation (0007596);cell death (0008219);cell surface receptor signaling pathway (0007166);cell-cell adhesion mediated by integrin (0033631);0098602;heterophilic cell-cell adhesion (0007157);0098742;0098609;homophilic cell adhesion (0007156);homotypic cell-cell adhesion (0034109);leukocyte cell-cell adhesion (0007159);leukocyte migration (0050900);positive regulati…	0007411;0097485;0006928;0044763;0009987;0008150;0044699;0006935;0042221;0050896;0042330;0009605;0040011;0048812;0048858;0030030;0016043;0071840;0032990;0032989;0009653;0032502;0048856;0048869;0044767;0000902;0031175;0048666;0048468;0030154;0030182;0048699;0022008;0007399;0048731;0007275;0044707;0032501;0007409;0048667;0000904;0061564;0007596;0007599;0050878;0065008;0065007;0050817;0042060;0009611…	sialic acid binding (0033691);integrin binding (0005178);cell adhesion molecule binding (0050839);identical protein binding (0042802);protein self-association (0043621)	0033691;0031406;0043168;0043167;0005488;0003674;0043177;0036094;0097367;0005178;0005102;0005515;0032403;0050839;0042802;0043621	external side of plasma membrane (0009897);0098552;focal adhesion (0005925);integral to membrane (0016021);presynaptic membrane (0042734);terminal bouton (0043195)	0009986;0044464;0005575;0005623;0009897;0044459;0044425;0016020;0005886;0071944;0098552;0005925;0005924;0005912;0070161;0030054;0030055;0016021;0031224;0042734;0097060;0044456;0045202;0097458;0043195;0033267;0044463;0042995;0030424;0043005;0043679;0044306			5.48	4.21	0.00	2.35	0.00	3.99		4	2	0	2	0	2
KRT5	3852	CK5;DDD;DDD1;EBS2;K5;KRT5A	keratin 5;58 kda cytokeratin;CK-5;cytokeratin-5;epidermolysis bullosa simplex 2 Dowling-Meara/Kobner/Weber-Cockayne types;keratin 5 (epidermolysis bullosa simplex, Dowling-Meara/Kobner/Weber-Cockayne types);keratin, type II cytoskeletal 5;type-II keratin Kb5	epidermis development (0008544);epithelium development (0060429);single-organism developmental process (0044767);hemidesmosome assembly (0031581)	0034329;0022607;0016043;0071840;0008150;0044085;0034330;0044763;0009987;0044699;0008544;0009888;0048856;0032502;0060429;0043588;0048513;0048731;0007275;0044707;0032501;0044767;0031581;0007044	scaffold protein binding (0097110);structural constituent of cytoskeleton (0005200)	0097110;0005515;0005488;0003674;0005200;0005198	cytosol (0005829);extracellular vesicular exosome (0070062);1903561;keratin filament (0045095);mitochondrion (0005739);nucleus (0005634);plasma membrane (0005886)	0005737;0044424;0044464;0005575;0005623;0005622;0005829;0044444;0070062;0031988;0031982;0043226;0065010;0043227;0043230;0044421;0005576;1903561;0005882;0043234;0032991;0044430;0044446;0044422;0043229;0005856;0043232;0043228;0045111;0045095;0016020;0005739;0043231;0005634;0005886;0071944			2.74	0.00	0.00	2.35	1.36	0.00		2	0	0	2	1	0
RBPJ	3516	AOS3;CBF1;IGKJRB;IGKJRB1;KBF2;RBP-J;RBPJK;RBPSUH;SUH;csl	recombination signal binding protein for immunoglobulin kappa J region;CBF-1;H-2K binding factor-2;RBP-J kappa;RBP-JK;immunoglobulin kappa J region recombination signal binding protein 1;recombining binding protein suppressor of hairless;renal carcinoma antigen NY-REN-30;suppressor of hairless homolog	angiogenesis (0001525);arterial endothelial cell fate commitment (0060844);atrioventricular canal development (0036302);auditory receptor cell fate commitment (0009912);B cell differentiation (0030183);blood vessel endothelial cell fate specification (0097101);blood vessel lumenization (0072554);blood vessel remodeling (0001974);cardiac left ventricle morphogenesis (0003214);Clara cell differenti…	0001525;0044767;0032502;0008150;0044699;0048646;0009653;0048856;0048514;0001568;0001944;0048731;0007275;0044707;0032501;0072358;0072359;0060844;0060846;0060839;0072148;0045165;0048869;0044763;0009987;0030154;0030855;0060429;0009888;0045446;0003158;0060837;0060842;0036302;0007507;0048513;0009912;0060120;0048663;0030182;0048699;0022008;0007399;0060113;0042490;0048839;0043583;0007423;0042491;0035315…	chromatin binding (0003682);recombinase activity (0000150);RNA polymerase II core promoter proximal region sequence-specific DNA binding (0000978);RNA polymerase II core promoter proximal region sequence-specific DNA binding transcription factor activity involved in positive regulation of transcription (0001077);RNA polymerase II core promoter sequence-specific DNA binding (0000979);RNA polymeras…	0003682;0005488;0003674;0003677;0003676;0097159;1901363;0000150;0003824;0000978;0000977;0000976;0043565;0044212;0000975;0001067;0001012;0000987;0001159;0001077;0000982;0000981;0003700;0001071;0001228;0000979;0001046;0001047;0001103;0001085;0008134;0005515;0070491;0047485	cytoplasm (0005737);MAML1-RBP-Jkappa- ICN1 complex (0002193);nucleolus (0005730);nucleoplasm (0005654);transcription factor complex (0005667)	0005737;0044424;0044464;0005575;0005623;0005622;0002193;0043234;0032991;0005730;0043232;0043228;0043226;0043229;0044428;0044446;0044422;0005634;0043231;0043227;0031981;0070013;0043233;0031974;0005654;0005667			69.93	65.32	87.35	127.94	87.36	105.66		51	31	36	109	64	53
DTX2	113878	RNF58	deltex 2, E3 ubiquitin ligase;deltex homolog 2;deltex2;hDTX2;probable E3 ubiquitin-protein ligase DTX2;protein deltex-2;ring finger protein 58;zinc ion binding protein	Notch signaling pathway (0007219);protein ubiquitination (0016567)	0007219;0007166;0007165;0050794;0050789;0065007;0008150;0051716;0009987;0050896;0007154;0044763;0044699;0044700;0023052;0016567;0032446;0070647;0006464;0036211;0019538;0043170;0071704;0008152;0044238;0043412;0044267;0044260;0044237	ligase activity (0016874);zinc ion binding (0008270);protein binding (0005515)	0016874;0003824;0003674;0008270;0046914;0046872;0043169;0043167;0005488;0005515	cytoplasm (0005737);nuclear membrane (0031965);nucleoplasm (0005654)	0005737;0044424;0044464;0005575;0005623;0005622;0031965;0031090;0016020;0044422;0043226;0043227;0044428;0044446;0043229;0005634;0043231;0005635;0031967;0031975;0012505;0005654;0031981;0070013;0043233;0031974			0.00	0.00	0.00	2.35	1.36	0.00		0	0	0	2	1	0
IRAK1	3654	IRAK;pelle	interleukin-1 receptor-associated kinase 1;IRAK-1;Pelle homolog	activation of MAPK activity (0000187);1902531;1902533;activation of NF-kappaB-inducing kinase activity (0007250);positive regulation of NIK/NF-kappaB cascade (1901224);cellular response to hypoxia (0071456);innate immune response (0045087);interleukin-1-mediated signaling pathway (0070498);JNK cascade (0007254);signal transduction by phosphorylation (0023014);single-organism metabolic process (00…	0000187;0032147;0045860;0001934;0001932;0031399;0032268;0031323;0019222;0050789;0065007;0008150;0050794;0051246;0060255;0080090;0042325;0019220;0051174;0031401;0032270;0031325;0009893;0048518;0048522;0051247;0010604;0042327;0045937;0010562;0033674;0043549;0051338;0050790;0065009;0051347;0043085;0044093;0045859;0043406;0043405;0043408;1902531;0009966;0010646;0023051;0048583;0071900;0043410;1902533…	ATP binding (0005524);NF-kappaB-inducing kinase activity (0004704);protein heterodimerization activity (0046982);protein homodimerization activity (0042803);ubiquitin-protein ligase activity (0004842);interleukin-1 receptor binding (0005149);heat shock protein binding (0031072)	0005524;0032550;0001883;0001882;0036094;0005488;0003674;0097159;0097367;1901363;0032549;0032559;0030554;0017076;0000166;1901265;0032555;0032553;0035639;0043168;0043167;0016301;0016772;0016740;0003824;0004704;0004702;0004674;0004672;0016773;0005057;0004871;0060089;0046982;0046983;0005515;0042803;0042802;0004842;0019787;0005149;0005126;0005102;0070851;0031072;0016881;0016879;0016874	cytosol (0005829);endosome membrane (0010008);endomembrane system (0012505);0098588;interleukin-1 receptor complex (0045323);lipid particle (0005811);intracellular non-membrane-bounded organelle (0043232);nucleus (0005634)	0005737;0044424;0044464;0005575;0005623;0005622;0005829;0044444;0010008;0031090;0016020;0044422;0043226;0043227;0044440;0044446;0043229;0005768;0043231;0012505;0098588;0045323;0043235;0043234;0032991;0044459;0044425;0005886;0071944;0005887;0016021;0031224;0031226;0005811;0043232;0043228;0005634			15.08	35.82	31.54	16.43	25.93	55.82		11	17	13	14	19	28
PTGS2	5743	COX-2;COX2;GRIPGHS;PGG/HS;PGHS-2;PHS-2;hCox-2	prostaglandin-endoperoxide synthase 2 (prostaglandin G/H synthase and cyclooxygenase);PGH synthase 2;PHS II;cyclooxygenase 2b;prostaglandin G/H synthase 2;prostaglandin H2 synthase 2	anagen (0042640);0044851;0044848;epithelium development (0060429);angiogenesis (0001525);bone mineralization (0030282);brown fat cell differentiation (0050873);cellular component movement (0006928);cellular response to ATP (0071318);cellular response to hypoxia (0071456);cellular response to mechanical stimulus (0071260);cellular response to UV (0034644);cyclooxygenase pathway (0019371);deciduali…	0042640;0044851;0044848;0008150;0048820;0022405;0022404;0044707;0032501;0044699;0042303;0042633;0071695;0021700;0044767;0032502;0048856;0001942;0008544;0009888;0060429;0043588;0048513;0048731;0007275;0001525;0048646;0009653;0048514;0001568;0001944;0072358;0072359;0019369;0001676;0006631;0032787;0019752;0043436;0006082;0044237;0008152;0009987;0044281;0044710;0044763;0071704;0044255;0006629;0044238…	arachidonate 15-lipoxygenase activity (0050473);enzyme binding (0019899);heme binding (0020037);lipid binding (0008289);metal ion binding (0046872);peroxidase activity (0004601);prostaglandin-endoperoxide synthase activity (0004666);protein homodimerization activity (0042803)	0050473;0016702;0016701;0016491;0003824;0003674;0051213;0019899;0005515;0005488;0020037;0046906;0097159;1901363;0008289;0046872;0043169;0043167;0004601;0016209;0016684;0004666;0016705;0042803;0042802;0046983	endoplasmic reticulum membrane (0005789);0098588;0098589;neuron projection (0043005);nucleus (0005634);protein complex (0043234);caveola (0005901);0044853;0098590	0005737;0044424;0044464;0005575;0005623;0005622;0005789;0031090;0016020;0044422;0043226;0043227;0044425;0044432;0044444;0044446;0043229;0005783;0043231;0012505;0098588;0098589;0042175;0043005;0042995;0097458;0005634;0043234;0032991;0005901;0044459;0005886;0071944;0044853;0045121;0098590			2.74	0.00	0.00	9.39	0.00	0.00		2	0	0	8	0	0
ASPH	444	AAH;BAH;CASQ2BP1;FDLAB;HAAH;JCTN;junctin	aspartate beta-hydroxylase;A beta H-J-J;ASP beta-hydroxylase;aspartyl/asparaginyl beta-hydroxylase;aspartyl/asparaginyl-beta-hydroxylase;cardiac junctin;humbug;junctate;peptide-aspartate beta-dioxygenase	activation of cysteine-type endopeptidase activity (0097202);zymogen activation (0031638);positive regulation of proteolysis (0045862);activation of store-operated calcium channel activity (0032237);positive regulation of ion transmembrane transport (0034767);1903169;calcium ion transmembrane transport (0070588);1902578;0098662;0098655;0098660;cellular response to calcium ion (0071277);detection …	0097202;0031638;0016485;0051604;0019538;0043170;0071704;0008152;0008150;0044238;0010467;2001056;0010950;0010952;0045862;0030162;0051246;0060255;0019222;0050789;0065007;0080090;0032270;0031325;0009893;0048518;0031323;0050794;0048522;0032268;0051247;0010604;0051345;0043085;0044093;0065009;0050790;0051336;0052547;0052548;2000116;0032237;1901341;1901021;0032414;0032411;0032409;0051049;0032879;0051050…	calcium ion binding (0005509);electron carrier activity (0009055);ion channel binding (0044325);peptide-aspartate beta-dioxygenase activity (0004597);structural constituent of muscle (0008307)	0005509;0046872;0043169;0043167;0005488;0003674;0009055;0044325;0005515;0004597;0016706;0016705;0016491;0003824;0051213;0008307;0005198	calcium channel complex (0034704);1902495;1990351;cortical endoplasmic reticulum (0032541);0098588;0098589;integral to endoplasmic reticulum membrane (0030176);junctional sarcoplasmic reticulum membrane (0014701);plasma membrane (0005886);sarcoplasmic reticulum lumen (0033018)	0034704;0034703;0034702;0044425;0005575;0016020;1902495;1990351;0043234;0032991;0016021;0031224;0032541;0044448;0044444;0044424;0044464;0005623;0005622;0005737;0005938;0071944;0071782;0044432;0044446;0044422;0043226;0043229;0005783;0043231;0043227;0012505;0005789;0031090;0098588;0098589;0042175;0030176;0031227;0031300;0031301;0014701;0033017;0016529;0016528;0005886;0033018;0005788;0070013;0043233…			57.59	82.18	63.08	78.64	83.26	101.67		42	39	26	67	61	51
COPZ1	22818	COPZ;HSPC181;zeta-COP;zeta1-COP;CGI-120	coatomer protein complex, subunit zeta 1;coatomer subunit zeta-1;zeta-1 COP;zeta-1-coat protein	COPI coating of Golgi vesicle (0048205);localization within membrane (0051668);1902580;1902578;1902582;1902591;1902589;intra-Golgi vesicle-mediated transport (0006891);intracellular protein transport (0006886);retrograde vesicle-mediated transport, Golgi to ER (0006890)	0048205;0048200;0006901;0016050;0006996;0009987;0008150;0016043;0071840;0006900;0061024;0016192;0006810;0051234;0051179;0048194;0051668;0051641;1902580;1902578;0044699;1902582;0044765;0046907;0051649;1902591;0044802;1902589;0044763;0048193;0048199;0006903;0051650;0051656;0051640;0051648;0035964;0006891;0006886;0015031;0008104;0033036;0045184;0071702;0034613;0070727;0006890	-	-	COPI vesicle coat (0030126);0098588;cytosol (0005829)	0030126;0030120;0030117;0043234;0032991;0005575;0044425;0016020;0044444;0044424;0044464;0005623;0005622;0005737;0048475;0044433;0044446;0044422;0043226;0043229;0031410;0031982;0030662;0030659;0012506;0031090;0043227;0031988;0016023;0043231;0098588;0030135;0044431;0005794;0012505;0030663;0030660;0000139;0005798;0030137;0005829			248.17	326.62	242.63	211.27	285.27	205.34		181	155	100	180	209	103
DOHH	83475	HLRC1;hDOHH	deoxyhypusine hydroxylase/monooxygenase;HEAT-like (PBS lyase) repeat containing 1;HEAT-like repeat-containing protein 1;deoxyhypusine dioxygenase;deoxyhypusine hydroxylase;deoxyhypusine monooxygenase	peptidyl-lysine modification to hypusine (0008612);single-organism cellular process (0044763);post-translational protein modification (0043687);oxidation-reduction process (0055114)	0044267;0019538;0043170;0071704;0008152;0008150;0044238;0044260;0044237;0009987;0008612;0018205;0018193;0006464;0036211;0043412;0006575;0006520;0019752;0043436;0006082;0044281;0044710;0044699;0044763;1901564;0006807;0044711;0009058;0043687;0055114;0042398;0008652;0046394;0016053;0044249;0044283;1901576;1901566;0046516;1901605;1901607	deoxyhypusine monooxygenase activity (0019135);metal ion binding (0046872);protein binding (0005515)	0019135;0004497;0016491;0003824;0003674;0016705;0046872;0043169;0043167;0005488;0005515	cytosol (0005829)	0005829;0044444;0044424;0044464;0005575;0005623;0005622;0005737			0.00	4.21	2.43	1.17	2.73	1.99		0	2	1	1	2	1
PGM3	5238	AGM1;IMD23;PAGM;PGM 3	phosphoglucomutase 3;N-acetylglucosamine-phosphate mutase 1;acetylglucosamine phosphomutase;phosphoacetylglucosamine mutase	dolichol-linked oligosaccharide biosynthetic process (0006488);glucosamine metabolic process (0006041);glucose 1-phosphate metabolic process (0019255);hemopoiesis (0030097);post-translational protein modification (0043687);single-organism cellular process (0044763);protein N-linked glycosylation via asparagine (0018279);cellular modified amino acid metabolic process (0006575);protein O-linked gly…	0044267;0019538;0043170;0071704;0008152;0008150;0044238;0044260;0044237;0009987;0006488;1901137;1901135;1901576;0009058;0006041;1901071;0006040;0019255;0006796;0006793;0019637;0030097;0048534;0044767;0032502;0044699;0048513;0048856;0048731;0007275;0044707;0032501;0002520;0002376;0043687;0006464;0036211;0043412;0006487;0006486;0043413;0070085;0044723;0005975;0044710;0044763;0009101;0009100;0034645…	magnesium ion binding (0000287);phosphoacetylglucosamine mutase activity (0004610);phosphoglucomutase activity (0004614)	0000287;0046872;0043169;0043167;0005488;0003674;0004610;0016868;0016866;0016853;0003824;0004614	cytosol (0005829)	0005829;0044444;0044424;0044464;0005575;0005623;0005622;0005737			98.72	94.82	104.33	53.99	75.07	57.81		72	45	43	46	55	29
C8orf88	100127983	-	chromosome 8 open reading frame 88;uncharacterized protein C8orf88	-	-	-	-	-	-			1.37	4.21	2.43	1.17	1.36	1.99		1	2	1	1	1	1
LOC100499484	100499484	RP11-23J9.1	SUGT1-1300002K09Rik pseudogene	-	-	-	-	-	-			0.00	0.00	2.43	0.00	0.00	0.00		0	0	1	0	0	0
SRSF3	6428	SFRS3;SRp20	serine/arginine-rich splicing factor 3;pre-mRNA-splicing factor SRP20;splicing factor, arginine/serine-rich 3;splicing factor, arginine/serine-rich, 20-kD	mRNA 3'-end processing (0031124);mRNA export from nucleus (0006406);mRNA splicing, via spliceosome (0000398);termination of RNA polymerase II transcription (0006369);0097659	0010467;0043170;0071704;0008152;0008150;0031124;0006397;0006396;0016070;0044260;0044237;0009987;0090304;0006139;0006725;0034641;0006807;0044238;0046483;1901360;0016071;0031123;0006406;0006405;0050658;0050657;0015931;0071702;0006810;0051234;0051179;0071705;0051236;0006403;0033036;0051168;0006913;0016482;0046907;0051649;0051641;0051169;0051028;0000398;0000377;0000375;0008380;0006369;0006353;0032774…	nucleotide binding (0000166);0044822;RNA binding (0003723);phospholipase binding (0043274)	0000166;0036094;0005488;0003674;1901265;0097159;1901363;0044822;0003723;0003676;0005515;0043274;0019899	cytoplasm (0005737);nuclear speck (0016607)	0005737;0044424;0044464;0005575;0005623;0005622;0016607;0016604;0044451;0044428;0044446;0044422;0043226;0043229;0005634;0043231;0043227;0005654;0031981;0070013;0043233;0031974			390.77	486.76	402.76	354.47	319.39	259.16		285	231	166	302	234	130
C17orf62	79415	-	chromosome 17 open reading frame 62;uncharacterized protein C17orf62	-	-	protein binding (0005515)	0005515;0005488;0003674	integral to membrane (0016021)	0016021;0031224;0044425;0005575;0016020			19.20	21.07	26.69	27.00	12.28	15.95		14	10	11	23	9	8
LINC01405	100131138	-	long intergenic non-protein coding RNA 1405	-	-	-	-	-	-			20.57	14.75	0.00	3.52	8.19	0.00		15	7	0	3	6	0
UROD	7389	PCT;UPD;RP11-69J16.2	uroporphyrinogen decarboxylase;uroporphyrinogen III decarboxylase	single-organism cellular process (0044763);single-organism biosynthetic process (0044711);protoporphyrinogen IX biosynthetic process (0006782);small molecule metabolic process (0044281)	0006783;0006779;0006778;0033013;0006725;0044237;0008152;0008150;0009987;0046483;1901360;0071704;1901564;0006807;0051186;0033014;0018130;0044249;0009058;0019438;0044271;0034641;1901362;1901576;1901566;0051188;0042168;0042440;0044710;0044699;0044763;0046148;0044711;0006782;0046501;0044281	uroporphyrinogen decarboxylase activity (0004853)	0004853;0016831;0016830;0016829;0003824;0003674	cytosol (0005829);nucleoplasm (0005654)	0005829;0044444;0044424;0044464;0005575;0005623;0005622;0005737;0005654;0044428;0044446;0044422;0043226;0043229;0005634;0043231;0043227;0031981;0070013;0043233;0031974			139.85	162.25	218.36	176.06	197.92	229.26		102	77	90	150	145	115
LOC100128398	100128398	-	uncharacterized LOC100128398	-	-	-	-	-	-			1.37	0.00	2.43	2.35	0.00	1.99		1	0	1	2	0	1
LOC339803	339803	hCG_1783888	uncharacterized LOC339803	-	-	-	-	-	-			19.20	12.64	21.84	18.78	13.65	25.92		14	6	9	16	10	13
PEX19	5824	D1S2223E;HK33;PBD12A;PMP1;PMPI;PXF;PXMP1;OK/SW-cl.22	peroxisomal biogenesis factor 19;33 kDa housekeeping protein;housekeeping gene, 33kD;peroxin-19;peroxisomal farnesylated protein	chaperone-mediated protein folding (0061077);chaperone-mediated protein transport (0072321);1902578;1902580;1902589;negative regulation of lipid binding (1900131);peroxisome fission (0016559);peroxisome membrane biogenesis (0016557);protein import into peroxisome membrane (0045046);1902582;protein stabilization (0050821)	0061077;0006457;0044267;0019538;0043170;0071704;0008152;0008150;0044238;0044260;0044237;0009987;0072321;0015031;0008104;0033036;0051179;0045184;0051234;0071702;0006810;0044765;0044699;1902578;0072663;0072594;0033365;0034613;0070727;0051641;0072662;0007031;0006996;0016043;0071840;1902580;1902589;0044763;1900131;0051100;0044092;0065009;0065007;0051098;1900130;0016559;0048285;0016557;0044091;0044085…	ATPase binding (0051117);peroxisome membrane class-1 targeting sequence binding (0036105);protein N-terminus binding (0047485)	0051117;0019899;0005515;0005488;0003674;0036105;0033328;0000268;0005048;0042277;0033218;0047485	brush border membrane (0031526);cytosol (0005829);integral to membrane (0016021);peroxisomal membrane (0005778);0098588;protein complex (0043234);nucleoplasm (0005654)	0031526;0031253;0044459;0044425;0005575;0016020;0044464;0005623;0005886;0071944;0044463;0042995;0005903;0005737;0044424;0005622;0005829;0044444;0016021;0031224;0043231;0043227;0043226;0043229;0005634;0005778;0031903;0031090;0044422;0042579;0044438;0044446;0098588;0044439;0005777;0043234;0032991;0005654;0044428;0031981;0070013;0043233;0031974			31.54	48.47	36.39	30.52	55.96	55.82		23	23	15	26	41	28
PRKCQ-AS1	439949	RP11-5N23.2	PRKCQ antisense RNA 1	-	-	-	-	-	-			0.00	0.00	0.00	2.35	0.00	0.00		0	0	0	2	0	0
FOXN3-AS1	400236	-	FOXN3 antisense RNA 1	-	-	-	-	-	-			1.37	2.11	2.43	0.00	1.36	0.00		1	1	1	0	1	0
LINC00673	100499467	HI-LNC75;LINC00511	long intergenic non-protein coding RNA 673	-	-	-	-	-	-			0.00	2.11	2.43	1.17	0.00	0.00		0	1	1	1	0	0
SBF2-AS1	283104	RP11-540A21.3	SBF2 antisense RNA 1	-	-	-	-	-	-			2.74	2.11	0.00	2.35	0.00	5.98		2	1	0	2	0	3
DPY19L2P3	442524	-	DPY19L2 pseudogene 3	-	-	-	-	-	-			0.00	2.11	0.00	0.00	0.00	0.00		0	1	0	0	0	0
VPS9D1-AS1	100128881	RP11-368I7.2	VPS9D1 antisense RNA 1	-	-	-	-	-	-			0.00	0.00	0.00	1.17	1.36	0.00		0	0	0	1	1	0
TMEM198B	440104	UNQ1916	transmembrane protein 198B, pseudogene	-	-	-	-	-	-			2.74	0.00	2.43	1.17	0.00	0.00		2	0	1	1	0	0
SNHG3	8420	NCRNA00014;RNU17C;RNU17D;U17HG;U17HG-A;U17HG-AB	small nucleolar RNA host gene 3 (non-protein coding)	-	-	-	-	-	-			23.31	33.72	4.85	21.13	23.20	3.99		17	16	2	18	17	2
ENY2	56943	e(y)2;DC6	enhancer of yellow 2 homolog (Drosophila);enhancer of yellow 2 transcription factor homolog;transcription and mRNA export factor ENY2	macromolecular complex subunit organization (0043933);histone deubiquitination (0016578);single-organism metabolic process (0044710);1902589;mRNA export from nucleus (0006406);positive regulation of transcription, DNA-dependent (0045893);1903506;1903508;1902680;protein transport (0015031);transcription elongation from RNA polymerase II promoter (0006368);0097659	0006325;0016043;0071840;0008150;0043933;0051276;0006996;0009987;0016578;0016570;0006464;0036211;0019538;0043170;0071704;0008152;0044238;0043412;0044267;0044260;0044237;0016569;0016568;0044710;0044699;1902589;0044763;0016579;0070646;0070647;0006406;0006405;0050658;0050657;0015931;0071702;0006810;0051234;0051179;0071705;0051236;0006403;0033036;0051168;0006913;0016482;0046907;0051649;0051641;0051169…	ligand-dependent nuclear receptor transcription coactivator activity (0030374)	0030374;0003713;0003712;0000989;0000988;0003674	DUBm complex (0071819);nuclear pore (0005643);SAGA complex (0000124);protein acetyltransferase complex (0031248);1902493;1990234;1902494;transcription export complex 2 (0070390)	0071819;0043234;0032991;0005575;0044451;0044428;0044446;0044422;0043226;0044424;0044464;0005623;0005622;0043229;0005634;0043231;0043227;0005654;0031981;0070013;0043233;0031974;0005643;0046930;0044425;0016020;0016021;0031224;0005635;0031967;0031975;0012505;0000124;0070461;0000123;0031248;1902493;1990234;1902494;0070390			213.90	290.79	249.91	191.32	289.37	183.41		156	138	103	163	212	92
HERC2P7	100132101	-	hect domain and RLD 2 pseudogene 7	-	-	-	-	-	-			1.37	2.11	0.00	3.52	0.00	0.00		1	1	0	3	0	0
IFFO1	25900	HOM-TES-103;IFFO	intermediate filament family orphan 1;intermediate filament-like MGC:2625	-	-	-	-	intermediate filament (0005882)	0005882;0043234;0032991;0005575;0044430;0044446;0044422;0043226;0044424;0044464;0005623;0005622;0043229;0005856;0043232;0043228;0045111			12.34	8.43	7.28	12.91	5.46	11.96		9	4	3	11	4	6
FBXL5	26234	FBL4;FBL5;FLR1	F-box and leucine-rich repeat protein 5;F-box protein FBL4/FBL5;F-box protein FBL5;F-box/LRR-repeat protein 5;p45SKP2-like protein	iron ion homeostasis (0055072);protein ubiquitination (0016567);SCF-dependent proteasomal ubiquitin-dependent protein catabolic process (0031146)	0055072;0055076;0055065;0055080;0050801;0048878;0042592;0065008;0065007;0008150;0016567;0032446;0070647;0006464;0036211;0019538;0043170;0071704;0008152;0044238;0043412;0044267;0044260;0044237;0009987;0031146;0043161;0006511;0019941;0043632;0044265;0009057;1901575;0009056;0044248;0051603;0006508;0044257;0030163;0010498	iron ion binding (0005506);ubiquitin-protein ligase activity (0004842);transferase activity (0016740);protein binding (0005515)	0005506;0046914;0046872;0043169;0043167;0005488;0003674;0004842;0019787;0016740;0003824;0005515;0016881;0016879;0016874	perinuclear region of cytoplasm (0048471);SCF ubiquitin ligase complex (0019005);1902494;1990234	0048471;0044444;0044424;0044464;0005575;0005623;0005622;0005737;0019005;0031461;0000151;1902494;0043234;0032991;1990234			52.10	65.32	65.51	50.47	46.41	43.86		38	31	27	43	34	22
APITD1	378708	CENP-S;CENPS;FAAP16;MHF1	apoptosis-inducing, TAF9-like domain 1;FANCM-interacting histone fold protein 1;Fanconi anemia-associated polypeptide of 16 kDa;apoptosis-inducing TAF9-like domain-containing protein 1;centromere protein S	DNA repair (0006281);single-organism metabolic process (0044710);mitosis (0007067);1902589;1903047;positive regulation of protein ubiquitination (0031398);1903320;1903322;replication fork processing (0031297);resolution of meiotic recombination intermediates (0000712);1903046;cell division (0051301)	0006974;0033554;0006950;0050896;0008150;0051716;0009987;0006281;0006259;0044260;0043170;0071704;0008152;0044237;0090304;0006139;0006725;0034641;0006807;0044238;0046483;1901360;0044710;0044699;0044763;0000278;0007049;0007067;0000280;0048285;0006996;0016043;0071840;0022402;1902589;1903047;0031398;0031396;1903320;0031399;0032268;0031323;0019222;0050789;0065007;0050794;0051246;0060255;0080090;1903322…	chromatin binding (0003682);double-stranded DNA binding (0003690);protein heterodimerization activity (0046982)	0003682;0005488;0003674;0003677;0003676;0097159;1901363;0003690;0043566;0005515;0046982;0046983	cytosol (0005829);FANCM-MHF complex (0071821);Fanconi anaemia nuclear complex (0043240);0098687;condensed chromosome kinetochore (0000777)	0005829;0044444;0044424;0044464;0005575;0005623;0005622;0005737;0071821;0043234;0032991;0044451;0044428;0044446;0044422;0043226;0043229;0005634;0043231;0043227;0005654;0031981;0070013;0043233;0031974;0043240;0000776;0043232;0043228;0044427;0005694;0000775;0098687;0000777;0000779;0000793;0032993			8.23	8.43	29.12	14.08	16.38	7.97		6	4	12	12	12	4
ADAT1	23536	HADAT1	adenosine deaminase, tRNA-specific 1;adenosine deaminase acting on tRNA;tRNA-specific adenosine deaminase 1;tRNA-specific adenosine-37 deaminase	tRNA processing (0008033)	0008033;0006399;0034660;0016070;0044260;0043170;0071704;0008152;0008150;0044237;0009987;0090304;0006139;0006725;0034641;0006807;0044238;0046483;1901360;0034470;0006396;0010467	metal ion binding (0046872);RNA binding (0003723);tRNA-specific adenosine deaminase activity (0008251)	0046872;0043169;0043167;0005488;0003674;0003723;0003676;0097159;1901363;0008251;0004000;0016814;0016810;0016787;0003824;0019239	-	-			6.86	8.43	0.00	9.39	9.55	7.97		5	4	0	8	7	4
CHMP3	51652	NEDF;VPS24;CGI-149	charged multivesicular body protein 3;25.1 protein;CHMP family, member 3;chromatin-modifying protein 3;neuroendocrine differentiation factor;vacuolar protein sorting 24 homolog;vacuolar protein sorting-associated protein 24	apoptotic process (0006915);cell cycle (0007049);cell division (0051301);endosomal transport (0016197);1902582;1902578;membrane organization (0061024);positive regulation of viral release from host cell (1902188);protein transport (0015031);viral life cycle (0019058);1903541;regulation of exocytosis (0017157);1903530	0006915;0012501;0008219;0016265;0044699;0008150;0044763;0009987;0007049;0051301;0016197;1902582;0044765;0006810;0051234;0051179;1902578;0046907;0051649;0051641;0061024;0016043;0071840;1902188;0048524;0043902;0043900;0050789;0065007;0048518;0048522;0050794;0050792;0043903;1902186;0015031;0008104;0033036;0045184;0071702;0019058;0016032;0044403;0044419;0051704;0044764;1903541;0017157;0060627;0051049…	protein binding (0005515)	0005515;0005488;0003674	cytosol (0005829);endomembrane system (0012505);extracellular vesicular exosome (0070062);1903561;late endosome membrane (0031902);0098588	0005829;0044444;0044424;0044464;0005575;0005623;0005622;0005737;0005768;0043231;0043227;0043226;0043229;0012505;0070062;0031988;0031982;0065010;0043230;0044421;0005576;1903561;0016020;0031902;0010008;0031090;0044422;0044440;0044446;0098588;0005770			1.37	4.21	0.00	1.17	0.00	1.99		1	2	0	1	0	1
DTNBP1	84062	BLOC1S8;DBND;HPS7;My031;SDY;RP1-147M19.1	dystrobrevin binding protein 1;BLOC-1 subunit 8;Hermansky-Pudlak syndrome 7 protein;biogenesis of lysosomal organelles complex-1, subunit 8;biogenesis of lysosome-related organelles complex 1 subunit 8;dysbindin;dysbindin-1	actin cytoskeleton reorganization (0031532);1902589;anterograde axon cargo transport (0008089);1902582;1902578;anterograde synaptic vesicle transport (0048490);blood coagulation (0007596);melanosome organization (0032438);neuron projection morphogenesis (0048812);platelet dense granule organization (0060155);endomembrane system organization (0010256);positive regulation of gene expression (001062…	0031532;0030036;0007010;0006996;0009987;0008150;0016043;0071840;0030029;0044763;0044699;1902589;0008089;0008088;0010970;0007018;0006928;0007017;0030705;1902582;0044765;0006810;0051234;0051179;1902578;0046907;0051649;0051641;0048490;0048489;0016192;0097480;0051650;0051656;0051640;0051648;0097479;0007268;0007267;0007154;0044700;0023052;0007596;0007599;0050878;0044707;0032501;0065008;0065007;0050817…	protein binding (0005515)	0005515;0005488;0003674	axon (0030424);BLOC-1 complex (0031083);cell junction (0030054);dendritic spine (0043197);0036477;endoplasmic reticulum membrane (0005789);0098588;0098589;growth cone (0030426);nucleus (0005634);postsynaptic density (0014069);postsynaptic membrane (0045211);sarcolemma (0042383);sarcoplasm (0016528);synaptic vesicle membrane (0030672);endosome membrane (0010008);melanosome membrane (0033162)	0030424;0043005;0042995;0044464;0005575;0005623;0097458;0031083;0031082;0043234;0032991;0044445;0044444;0044424;0005622;0005737;0005829;0030054;0043197;0044309;0044463;0030425;0036477;0005789;0031090;0016020;0044422;0043226;0043227;0044425;0044432;0044446;0043229;0005783;0043231;0012505;0098588;0098589;0042175;0005768;0030426;0030427;0005634;0014069;0044456;0045202;0045211;0097060;0044459;0005886…			8.23	4.21	9.71	12.91	6.82	13.95		6	2	4	11	5	7
PKD1P1	339044	HG1;NPIP	polycystic kidney disease 1 (autosomal dominant) pseudogene 1	-	-	-	-	-	-			5.48	0.00	0.00	0.00	0.00	0.00		4	0	0	0	0	0
ACTG1P17	-	-	-	-	-	-	-	-	-			0.00	0.00	2.43	0.00	0.00	1.99		0	0	1	0	0	1
FENDRR	400550	FOXF1-AS1;TCONS_00024240;lincFOXF1	FOXF1 adjacent non-coding developmental regulatory RNA	-	-	-	-	-	-			1.37	0.00	0.00	0.00	0.00	0.00		1	0	0	0	0	0
HERC2P9	440248	-	hect domain and RLD 2 pseudogene 9	-	-	-	-	-	-			0.00	0.00	0.00	0.00	1.36	0.00		0	0	0	0	1	0
LMF1	64788	C16orf26;HMFN1876;JFP11;TMEM112;TMEM112A;LA16c-360B4.1	lipase maturation factor 1;transmembrane protein 112	chylomicron remnant clearance (0034382);ER to Golgi vesicle-mediated transport (0006888);1902582;1902578;positive regulation of lipoprotein lipase activity (0051006);positive regulation of metabolic process (0009893);protein glycosylation in Golgi (0033578);single-organism metabolic process (0044710);protein maturation (0051604);protein secretion (0009306);regulation of cholesterol metabolic proc…	0034382;0071830;0034381;0044707;0032501;0008150;0044699;0097006;0050789;0065007;0006888;0016482;0046907;0006810;0051234;0051179;0051649;0051641;0048193;0016192;1902582;0044765;1902578;0051006;0051004;0060191;0051336;0050790;0019222;0065009;0061365;0060193;0051345;0043085;0009893;0048518;0044093;0033578;0006486;0006464;0036211;0019538;0043170;0071704;0008152;0044238;0043412;0044267;0044260;0044237…	-	-	endoplasmic reticulum membrane (0005789);0098588;0098589;integral to membrane (0016021)	0005789;0031090;0016020;0005575;0044422;0043226;0043227;0044425;0044432;0044444;0044424;0044464;0005623;0005622;0005737;0044446;0043229;0005783;0043231;0012505;0098588;0098589;0042175;0016021;0031224			6.86	8.43	0.00	7.04	2.73	0.00		5	4	0	6	2	0
CDADC1	81602	NYD-SP15;bA103J18.1;RP11-103J18.2	cytidine and dCMP deaminase domain containing 1;cytidine and dCMP deaminase domain-containing protein 1;protein kinase NYD-SP15;testis development protein NYD-SP15	metabolic process (0008152)	0008152;0008150	hydrolase activity (0016787);zinc ion binding (0008270)	0016787;0003824;0003674;0008270;0046914;0046872;0043169;0043167;0005488	-	-			12.34	12.64	14.56	8.22	12.28	3.99		9	6	6	7	9	2
PRIM2	5558	PRIM2A;p58;RP3-401D24.1	primase, DNA, polypeptide 2 (58kDa);DNA primase 58 kDa subunit;DNA primase large subunit	DNA replication initiation (0006270);DNA replication, synthesis of RNA primer (0006269);DNA strand elongation involved in DNA replication (0006271);G1/S transition of mitotic cell cycle (0000082);1903047;0044843;1902589;telomere maintenance via recombination (0000722);telomere maintenance via semi-conservative replication (0032201);cellular homeostasis (0019725);single-organism biosynthetic proce…	0006270;0006259;0044260;0043170;0071704;0008152;0008150;0044237;0009987;0090304;0006139;0006725;0034641;0006807;0044238;0046483;1901360;0006261;0006260;0034645;0009059;1901576;0009058;0044249;0006269;0032774;0016070;0034654;0018130;0019438;0044271;1901362;0006271;0022616;0000082;0044772;0044770;0022402;0044763;0044699;0007049;1903047;0000278;0044843;0000723;0032200;0051276;0006996;0016043;0071840…	4 iron, 4 sulfur cluster binding (0051539);DNA binding (0003677);DNA primase activity (0003896);metal ion binding (0046872)	0051539;0051536;0051540;0005488;0003674;0003677;0003676;0097159;1901363;0003896;0003899;0034062;0016779;0016772;0016740;0003824;0046872;0043169;0043167	nucleoplasm (0005654);primosome complex (1990077)	0005654;0044428;0044446;0044422;0005575;0043226;0044424;0044464;0005623;0005622;0043229;0005634;0043231;0043227;0031981;0070013;0043233;0031974;1990077;0032993;0032991;0044427;0005694;0043232;0043228;0030894;0005657			8.23	12.64	19.41	10.56	9.55	11.96		6	6	8	9	7	6
ZNF287	57336	ZKSCAN13;ZSCAN45	zinc finger protein 287;zinc finger protein with KRAB and SCAN domains 13	positive regulation of transcription, DNA-dependent (0045893);1903506;1903508;1902680;regulation of cytokine biosynthetic process (0042035);transcription, DNA-dependent (0006351);0097659	0045893;0006355;0010468;0060255;0019222;0050789;0065007;0008150;1903506;2001141;0010556;0009889;0031326;0031323;0050794;0051252;0019219;0051171;0080090;2000112;0010628;0010604;0009893;0048518;1903508;1902680;0010557;0009891;0031328;0031325;0048522;0051254;0045935;0051173;0042035;0001817;0051239;0051246;0006351;0034645;0009059;0043170;0071704;0008152;1901576;0009058;0044249;0044237;0009987;0044260…	DNA binding (0003677);metal ion binding (0046872);sequence-specific DNA binding transcription factor activity (0003700)	0003677;0003676;0097159;0005488;0003674;1901363;0046872;0043169;0043167;0003700;0001071	nucleus (0005634)	0005634;0043231;0043227;0043226;0005575;0043229;0044424;0044464;0005623;0005622			4.11	2.11	0.00	8.22	1.36	1.99		3	1	0	7	1	1
ZNF286A	57335	ZNF286	zinc finger protein 286A;zinc finger protein ZNF286	regulation of transcription, DNA-dependent (0006355);1903506;transcription, DNA-dependent (0006351);0097659	0006355;0010468;0060255;0019222;0050789;0065007;0008150;1903506;2001141;0010556;0009889;0031326;0031323;0050794;0051252;0019219;0051171;0080090;2000112;0006351;0034645;0009059;0043170;0071704;0008152;1901576;0009058;0044249;0044237;0009987;0044260;0097659;0032774;0016070;0090304;0006139;0006725;0034641;0006807;0044238;0046483;1901360;0034654;0018130;0019438;0044271;1901362;0010467	DNA binding (0003677);metal ion binding (0046872);sequence-specific DNA binding transcription factor activity (0003700)	0003677;0003676;0097159;0005488;0003674;1901363;0046872;0043169;0043167;0003700;0001071	nucleus (0005634)	0005634;0043231;0043227;0043226;0005575;0043229;0044424;0044464;0005623;0005622			6.86	6.32	0.00	8.22	9.55	5.98		5	3	0	7	7	3
CAPN10	11132	CANP10;NIDDM1	calpain 10;calcium-activated neutral proteinase 10;calpain-10;calpain-like protease CAPN10	actin cytoskeleton reorganization (0031532);1902589;cellular component disassembly involved in execution phase of apoptosis (0006921);cellular response to insulin stimulus (0032869);positive regulation of glucose import (0046326);positive regulation of insulin secretion (0032024);1903530;positive regulation of cell communication (0010647);positive regulation of signaling (0023056);1903532;positiv…	0031532;0030036;0007010;0006996;0009987;0008150;0016043;0071840;0030029;0044763;0044699;1902589;0006921;0022411;0097194;0006915;0012501;0008219;0016265;0032869;0032868;0043434;0009725;0009719;0050896;0010033;0042221;1901652;0010243;1901698;1901700;0071375;0032870;0071310;0070887;0051716;0071495;1901653;0071417;1901699;1901701;0046326;0010828;0010827;0051049;0032879;0050789;0065007;0051050;0048518…	calcium-dependent cysteine-type endopeptidase activity (0004198);cytoskeletal protein binding (0008092);SNARE binding (0000149)	0004198;0004197;0004175;0070011;0008233;0016787;0003824;0003674;0008234;0008092;0005515;0005488;0000149	cytosol (0005829);mitochondrion (0005739);plasma membrane (0005886)	0005623;0005575;0005829;0044444;0044424;0044464;0005622;0005737;0005739;0043231;0043227;0043226;0043229;0005886;0016020;0071944			1.37	0.00	0.00	2.35	0.00	0.00		1	0	0	2	0	0
CCDC141	285025	CAMDI	coiled-coil domain containing 141;coiled-coil domain-containing protein 141;coiled-coil protein associated with myosin II and DISC1	centrosome localization (0051642);cerebral cortex radially oriented cell migration (0021799);head development (0060322)	0051642;0051640;0051641;0051179;0008150;0021799;0021795;0022029;0021885;0016477;0048870;0006928;0044763;0009987;0044699;0040011;0051674;0030900;0044767;0032502;0048856;0007420;0048513;0048731;0007275;0044707;0032501;0007417;0007399;0060322;0021537;0021987;0021543	protein binding (0005515)	0005515;0005488;0003674	centrosome (0005813);cytoplasm (0005737)	0005813;0005815;0044430;0044446;0044422;0005575;0043226;0044424;0044464;0005623;0005622;0043229;0005856;0043232;0043228;0015630;0005737			2.74	2.11	0.00	4.69	6.82	1.99		2	1	0	4	5	1
ARL10	285598	ARL10A	ADP-ribosylation factor-like 10;ADP-ribosylation factor-like 10A;ADP-ribosylation factor-like membrane-associated protein;ADP-ribosylation factor-like protein 10	small GTPase mediated signal transduction (0007264)	0007264;0035556;0007165;0050794;0050789;0065007;0008150;0051716;0009987;0050896;0007154;0044763;0044699;0044700;0023052	GTP binding (0005525)	0005525;0032550;0001883;0001882;0036094;0005488;0003674;0097159;0097367;1901363;0032549;0032561;0019001;0017076;0000166;1901265;0032555;0032553;0035639;0043168;0043167	intracellular (0005622)	0005622;0044464;0005575;0005623			0.00	0.00	0.00	0.00	1.36	0.00		0	0	0	0	1	0
ESRRA	2101	ERR1;ERRa;ERRalpha;ESRL1;NR3B1	estrogen-related receptor alpha;ERR-alpha;estrogen receptor-like 1;estrogen-related nuclear receptor alpha;nuclear receptor subfamily 3 group B member 1;steroid hormone receptor ERR1	cartilage development (0051216);single-organism developmental process (0044767);intracellular receptor signaling pathway (0030522);positive regulation of transcription from RNA polymerase II promoter (0045944);1903506;1903508;1902680;regulation of cell proliferation (0042127);regulation of osteoblast differentiation (0045667);regulation of osteoclast differentiation (0045670);1903706;transcriptio…	0051216;0048513;0048856;0032502;0008150;0048731;0007275;0044707;0032501;0044699;0044767;0001501;0061448;0009888;0010467;0043170;0071704;0008152;0030522;0007165;0050794;0050789;0065007;0051716;0009987;0050896;0007154;0044763;0044700;0023052;0045944;0006357;0006355;0010468;0060255;0019222;1903506;2001141;0010556;0009889;0031326;0031323;0051252;0019219;0051171;0080090;2000112;0045893;0010628;0010604…	ligand-activated sequence-specific DNA binding RNA polymerase II transcription factor activity (0004879);protein domain specific binding (0019904);RNA polymerase II core promoter proximal region sequence-specific DNA binding (0000978);RNA polymerase II core promoter proximal region sequence-specific DNA binding transcription factor activity involved in negative regulation of transcription (000107…	0003677;0003676;0097159;0005488;0003674;1901363;0004879;0000981;0003700;0001071;0098531;0019904;0005515;0000978;0000977;0000976;0043565;0044212;0000975;0001067;0001012;0000987;0001159;0001078;0000982;0001227;0001077;0001228;0005496;0008289;0003707;0038023;0004871;0060089;0004872;0008270;0046914;0046872;0043169;0043167	intercellular bridge (0045171);microtubule cytoskeleton (0015630);nucleolus (0005730);nucleoplasm (0005654)	0045171;0044421;0005575;0005576;0015630;0005856;0043232;0043228;0043226;0043229;0044424;0044464;0005623;0005622;0005730;0044428;0044446;0044422;0005634;0043231;0043227;0031981;0070013;0043233;0031974;0005654			0.00	0.00	2.43	0.00	0.00	1.99		0	0	1	0	0	1
HCCS	3052	CCHL;MCOPS7;MLS	holocytochrome c synthase;cytochrome c heme-lyase;cytochrome c-type heme lyase;holocytochrome c-type synthase;microphthalamia with linear skin defects	organ morphogenesis (0009887);oxidation-reduction process (0055114)	0009887;0009653;0032502;0008150;0048856;0044767;0044699;0048513;0048731;0007275;0044707;0032501;0055114;0044710;0008152	holocytochrome-c synthase activity (0004408);metal ion binding (0046872)	0004408;0016846;0016829;0003824;0003674;0046872;0043169;0043167;0005488	mitochondrial inner membrane (0005743)	0005743;0019866;0031090;0016020;0005575;0044422;0043226;0043227;0044424;0044464;0005623;0005622;0031967;0031975;0044446;0043229;0031966;0044429;0044444;0005737;0005739;0043231;0005740			10.97	10.54	14.56	19.95	12.28	21.93		8	5	6	17	9	11
ERH	2079	DROER	enhancer of rudimentary homolog (Drosophila);enhancer of rudimentary homolog	cell cycle (0007049);osteoblast differentiation (0001649);single-organism developmental process (0044767);pyrimidine nucleoside metabolic process (0006213)	0007049;0044763;0009987;0008150;0044699;0006139;0006725;0044237;0008152;0034641;0006807;0044238;0046483;1901360;0071704;0001649;0030154;0048869;0044767;0032502;0001503;0044707;0032501;0006213;0009116;0055086;0044281;0044710;1901135;1901564;1901657;0072527	0044822;RNA binding (0003723)	0044822;0003723;0003676;0097159;0005488;0003674;1901363	membrane (0016020);midbody (0030496)	0016020;0005575;0030496;0044464;0005623			518.28	518.37	541.06	409.63	475.00	309.00		378	246	223	349	348	155
ERBB2	2064	CD340;HER-2;HER-2/neu;HER2;MLN 19;NEU;NGL;TKR1	v-erb-b2 avian erythroblastic leukemia viral oncogene homolog 2;c-erb B2/neu protein;herstatin;metastatic lymph node gene 19 protein;neuro/glioblastoma derived oncogene homolog;neuroblastoma/glioblastoma derived oncogene homolog;p185erbB2;proto-oncogene Neu;proto-oncogene c-ErbB-2;receptor tyrosine-protein kinase erbB-2;tyrosine kinase-type cell surface receptor HER2;v-erb-b2 avian erythroblastic…	cell proliferation (0008283);epidermal growth factor receptor signaling pathway (0007173);Fc-epsilon receptor signaling pathway (0038095);fibroblast growth factor receptor signaling pathway (0008543);heart development (0007507);innate immune response (0045087);motor neuron axon guidance (0008045);myelination (0042552);negative regulation of immature T cell proliferation in thymus (0033088);190370…	0007411;0097485;0006928;0044763;0009987;0008150;0044699;0006935;0042221;0050896;0042330;0009605;0040011;0048812;0048858;0030030;0016043;0071840;0032990;0032989;0009653;0032502;0048856;0048869;0044767;0000902;0031175;0048666;0048468;0030154;0030182;0048699;0022008;0007399;0048731;0007275;0044707;0032501;0007409;0048667;0000904;0061564;0008283;0007166;0007165;0050794;0050789;0065007;0051716;0007154…	ATP binding (0005524);ErbB-3 class receptor binding (0043125);identical protein binding (0042802);protein C-terminus binding (0008022);protein heterodimerization activity (0046982);protein phosphatase binding (0019903);receptor signaling protein tyrosine kinase activity (0004716);RNA polymerase I core binding (0001042);transmembrane receptor protein tyrosine kinase activity (0004714);growth facto…	0005524;0032550;0001883;0001882;0036094;0005488;0003674;0097159;0097367;1901363;0032549;0032559;0030554;0017076;0000166;1901265;0032555;0032553;0035639;0043168;0043167;0043125;0005102;0005515;0042802;0008022;0046983;0046982;0019903;0019902;0019899;0004713;0004672;0016301;0016772;0016740;0003824;0016773;0004716;0005057;0004871;0060089;0001042;0043175;0070063;0004714;0019199;0004888;0038023;0004872…	apical plasma membrane (0016324);0098590;0098589;basolateral plasma membrane (0016323);cytoplasmic vesicle (0031410);endosome membrane (0010008);endomembrane system (0012505);0098588;integral to membrane (0016021);nucleus (0005634);receptor complex (0043235);perinuclear region of cytoplasm (0048471)	0016324;0016020;0005575;0044459;0044425;0044464;0005623;0005886;0071944;0098590;0098589;0045177;0016323;0005737;0044424;0005622;0031410;0031982;0043226;0043229;0044444;0010008;0031090;0044422;0043227;0044440;0044446;0005768;0043231;0012505;0098588;0016021;0031224;0005634;0043235;0043234;0032991;0048471			19.20	21.07	12.13	21.13	13.65	29.90		14	10	5	18	10	15
EPS8	2059	DFNB102	epidermal growth factor receptor pathway substrate 8;epidermal growth factor receptor kinase substrate 8	actin crosslink formation (0051764);1902589;actin cytoskeleton reorganization (0031532);actin filament bundle assembly (0051017);actin polymerization-dependent cell motility (0070358);adult locomotory behavior (0008344);barbed-end actin filament capping (0051016);behavioral response to ethanol (0048149);cell proliferation (0008283);dendritic cell migration (0036336);epidermal growth factor recept…	0051764;0007015;0071822;0043933;0016043;0071840;0008150;0030036;0007010;0006996;0009987;0030029;0044763;0044699;1902589;0031532;0051017;0022607;0044085;0061572;0070358;0048870;0006928;0040011;0051674;0051179;0008344;0007626;0007610;0050896;0030534;0044707;0032501;0044708;0051016;0051693;0030835;0030834;0008064;0030832;0032535;0090066;0065008;0065007;0032956;0032970;0050794;0050789;0051493;0033043…	actin binding (0003779);Rac GTPase binding (0048365);SH3/SH2 adaptor activity (0005070);kinase activity (0016301)	0003779;0008092;0005515;0005488;0003674;0048365;0017048;0017016;0031267;0051020;0019899;0005070;0030674;0060090;0035591;0016301;0016772;0016740;0003824	cell cortex (0005938);cell junction (0030054);extracellular vesicular exosome (0070062);1903561;N-methyl-D-aspartate selective glutamate receptor complex (0017146);1902495;1990351;postsynaptic density (0014069);ruffle membrane (0032587);stereocilium (0032420);growth cone (0030426)	0005938;0044444;0044424;0044464;0005575;0005623;0005622;0005737;0071944;0030054;0070062;0031988;0031982;0043226;0065010;0043227;0043230;0044421;0005576;1903561;0017146;0008328;0034702;0044425;0016020;1902495;1990351;0043234;0032991;0016021;0031224;0043235;0044459;0005886;0005887;0031226;0043005;0042995;0097458;0014069;0044456;0045202;0032587;0031253;0044463;0031256;0031252;0001726;0032420;0005902…			49.36	50.57	33.97	36.39	38.22	33.89		36	24	14	31	28	17
EPRS	2058	EARS;GLUPRORS;PARS;QARS;QPRS;PIG32	glutamyl-prolyl-tRNA synthetase;bifunctional aminoacyl-tRNA synthetase;bifunctional glutamate/proline--tRNA ligase;cell proliferation-inducing gene 32 protein;glutamate tRNA ligase;glutamatyl-prolyl-tRNA synthetase;glutaminyl-tRNA synthetase;proliferation-inducing gene 32 protein;proliferation-inducing protein 32;proline tRNA ligase;proline-tRNA ligase;prolyl-tRNA synthetase	cellular response to interferon-gamma (0071346);glutamyl-tRNA aminoacylation (0006424);negative regulation of translation (0017148);negative regulation of gene expression (0010629);prolyl-tRNA aminoacylation (0006433);protein complex assembly (0006461)	0071346;0034341;0034097;0010033;0042221;0050896;0008150;0045087;0006952;0006950;0006955;0002376;0071345;0071310;0070887;0051716;0009987;0010467;0043170;0071704;0008152;0006424;0006418;0043039;0006399;0034660;0016070;0044260;0044237;0090304;0006139;0006725;0034641;0006807;0044238;0046483;1901360;0043038;0006520;0019752;0043436;0006082;0044281;0044710;0044699;0044763;1901564;0006412;0034645;0009059…	ATP binding (0005524);glutamate-tRNA ligase activity (0004818);proline-tRNA ligase activity (0004827);RNA stem-loop binding (0035613);protein binding (0005515)	0005524;0032550;0001883;0001882;0036094;0005488;0003674;0097159;0097367;1901363;0032549;0032559;0030554;0017076;0000166;1901265;0032555;0032553;0035639;0043168;0043167;0004818;0004812;0016876;0016875;0016874;0003824;0004827;0035613;0003723;0003676;0005515	cytosol (0005829);GAIT complex (0097452);membrane (0016020);ribonucleoprotein complex (0030529)	0005737;0044424;0044464;0005575;0005623;0005622;0005829;0044444;0097452;0043234;0032991;0016020;0030529			180.99	147.50	97.05	119.72	166.52	109.64		132	70	40	102	122	55
MAP4K4	9448	FLH21957;HEL-S-31;HGK;MEKKK4;NIK	mitogen-activated protein kinase kinase kinase kinase 4;HPK/GCK-like kinase HGK;MAPK/ERK kinase kinase kinase 4;MEK kinase kinase 4;Ste20 group protein kinase HGK;epididymis secretory protein Li 31;hepatocyte progenitor kinase-like/germinal center kinase-like kinase;nck-interacting kinase	intracellular signal transduction (0035556);protein phosphorylation (0006468);regulation of JNK cascade (0046328);regulation of phosphorylation (0042325);1902531;negative regulation of insulin secretion involved in cellular response to glucose stimulus (0061179);negative regulation of homeostatic process (0032845);1903530;negative regulation of cell communication (0010648);negative regulation of …	0035556;0007165;0050794;0050789;0065007;0008150;0051716;0009987;0050896;0007154;0044763;0044699;0044700;0023052;0006468;0006464;0036211;0019538;0043170;0071704;0008152;0044238;0043412;0044267;0044260;0044237;0016310;0006796;0006793;0046328;0032872;0043408;0042325;0019220;0051174;0031323;0019222;1902531;0009966;0010646;0023051;0048583;0070302;0080135;0080134;0061179;0032845;0032844;0048519;0046676…	ATP binding (0005524);small GTPase regulator activity (0005083);receptor signaling protein serine/threonine kinase activity (0004702);protein binding (0005515)	0005524;0032550;0001883;0001882;0036094;0005488;0003674;0097159;0097367;1901363;0032549;0032559;0030554;0017076;0000166;1901265;0032555;0032553;0035639;0043168;0043167;0004674;0004672;0016301;0016772;0016740;0003824;0016773;0005083;0030695;0060589;0030234;0004702;0005057;0004871;0060089;0005515	cytoplasm (0005737)	0005737;0044424;0044464;0005575;0005623;0005622	UP	PLvsHS.iso.05.FC2.UP	90.49	82.18	203.81	241.79	154.24	496.39		66	39	84	206	113	249
CCSER2	54462	FAM190B;Gcap14;KIAA1128;bA486O22.1;NPD012	coiled-coil serine-rich protein 2;family with sequence similarity 190, member B;protein FAM190B;protein GCAP14 homolog;serine-rich coiled-coil domain-containing protein 2	microtubule bundle formation (0001578);1902589	0001578;0000226;0007010;0006996;0009987;0008150;0016043;0071840;0007017;0044763;0044699;1902589	microtubule binding (0008017)	0008017;0015631;0008092;0005515;0005488;0003674;0032403	microtubule cytoskeleton (0015630)	0015630;0005856;0043232;0043228;0043226;0005575;0043229;0044424;0044464;0005623;0005622			35.65	46.36	38.82	52.82	20.47	49.84		26	22	16	45	15	25
CAMK2N1	55450	PRO1489;RP11-401M16.1	calcium/calmodulin-dependent protein kinase II inhibitor 1;CaMKIINalpha;caMKII inhibitory protein alpha;caMKIIN-alpha	negative regulation of protein kinase activity (0006469)	0006469;0001933;0001932;0031399;0032268;0031323;0019222;0050789;0065007;0008150;0050794;0051246;0060255;0080090;0042325;0019220;0051174;0031400;0032269;0031324;0009892;0048519;0048523;0051248;0010605;0042326;0045936;0010563;0033673;0043549;0051338;0050790;0065009;0051348;0043086;0044092;0045859	calcium-dependent protein kinase inhibitor activity (0008427);protein kinase binding (0019901)	0008427;0004860;0019210;0004857;0030234;0003674;0019207;0019887;0010858;0019901;0019900;0019899;0005515;0005488	cell junction (0030054);dendrite (0030425);0036477;neuronal cell body (0043025);postsynaptic density (0014069);postsynaptic membrane (0045211)	0030054;0005575;0030425;0043005;0042995;0044464;0005623;0097458;0036477;0043025;0044297;0014069;0044456;0045202;0045211;0097060;0044459;0044425;0016020;0005886;0071944;0044430;0044446;0044422;0043226;0044424;0005622;0043229;0005856;0043232;0043228			8.23	4.21	29.12	18.78	6.82	47.85		6	2	12	16	5	24
STRADB	55437	ALS2CR2;CALS-21;ILPIP;ILPIPA;PAPK;PRO1038	STE20-related kinase adaptor beta;ILP-interacting protein ILPIPA;STE20-related kinase adapter protein beta;STRAD beta;amyotrophic lateral sclerosis 2 (juvenile) chromosome region, candidate 2;amyotrophic lateral sclerosis 2 chromosomal region candidate gene 2 protein;pseudokinase ALS2CR2	activation of protein kinase activity (0032147);cell cycle arrest (0007050);cell morphogenesis (0000902);insulin receptor signaling pathway (0008286);JNK cascade (0007254);signal transduction by phosphorylation (0023014);single-organism metabolic process (0044710);negative regulation of extrinsic apoptotic signaling pathway in absence of ligand (2001240);negative regulation of apoptotic process (…	0032147;0045860;0001934;0001932;0031399;0032268;0031323;0019222;0050789;0065007;0008150;0050794;0051246;0060255;0080090;0042325;0019220;0051174;0031401;0032270;0031325;0009893;0048518;0048522;0051247;0010604;0042327;0045937;0010562;0033674;0043549;0051338;0050790;0065009;0051347;0043085;0044093;0045859;0007050;0022402;0044763;0009987;0044699;0007049;0045786;0048523;0048519;0051726;0000902;0032989…	ATP binding (0005524);receptor signaling protein serine/threonine kinase activity (0004702);protein binding (0005515)	0005524;0032550;0001883;0001882;0036094;0005488;0003674;0097159;0097367;1901363;0032549;0032559;0030554;0017076;0000166;1901265;0032555;0032553;0035639;0043168;0043167;0016772;0016740;0003824;0004672;0016301;0016773;0004702;0004674;0005057;0004871;0060089;0005515	cytosol (0005829);nucleus (0005634)	0005737;0044424;0044464;0005575;0005623;0005622;0005829;0044444;0005634;0043231;0043227;0043226;0043229			16.45	14.75	16.98	14.08	12.28	15.95		12	7	7	12	9	8
YOD1	55432	DUBA8;OTUD2;PRO0907;RP11-164O23.1	YOD1 deubiquitinase;DUBA-8;HIN-7;HIV-1-induced protease 7;OTU domain containing 2;OTU domain-containing protein 2;YOD1 OTU deubiquinating enzyme 1 homolog ( yeast);hsHIN7;ubiquitin thioesterase OTU1	cellular amino acid metabolic process (0006520);endoplasmic reticulum unfolded protein response (0030968);ER-associated protein catabolic process (0030433);protein K11-linked deubiquitination (0035871);protein K27-linked deubiquitination (1990167);protein K29-linked deubiquitination (0035523);protein K33-linked deubiquitination (1990168);protein K48-linked deubiquitination (0071108);protein K63-l…	0006520;0019752;0043436;0006082;0044237;0008152;0008150;0009987;0044281;0044710;0044699;0044763;0071704;0044238;1901564;0006807;0030968;0006984;0007165;0050794;0050789;0065007;0051716;0050896;0007154;0044700;0023052;0034620;0006986;0035966;0006950;0010033;0042221;0035967;0033554;0071310;0070887;0034976;0030433;0043161;0006511;0019941;0043632;0044265;0009057;0043170;1901575;0009056;0044248;0044260…	1990380;ubiquitin-specific protease activity (0004843);0036459;metal ion binding (0046872);protein binding (0005515)	1990380;0004843;0019783;0008234;0070011;0008233;0016787;0003824;0003674;0036459;0046872;0043169;0043167;0005488;0005515	-	-			0.00	2.11	0.00	2.35	0.00	3.99		0	1	0	2	0	2
SERINC2	347735	PRO0899;TDE2;TDE2L;FKSG84	serine incorporator 2;tumor differentially expressed protein 2	phosphatidylserine metabolic process (0006658);single-organism cellular process (0044763);positive regulation of transferase activity (0051347);positive regulation of metabolic process (0009893);sphingolipid metabolic process (0006665);L-serine transport (0015825);1902578	0006658;0006575;0006520;0019752;0043436;0006082;0044237;0008152;0008150;0009987;0044281;0044710;0044699;0044763;0071704;0044238;1901564;0006807;0006650;0006644;0006796;0006793;0019637;0044255;0006629;0046486;0052646;1901135;0051347;0043085;0009893;0019222;0050789;0065007;0048518;0044093;0065009;0050790;0051338;0006665;0006643;0015825;0015807;0006865;0046942;0015711;0006820;0006811;0044765;0006810…	L-serine transmembrane transporter activity (0015194)	0015194;0015179;0015171;0046943;0005342;0022891;0022857;0005215;0003674;0022892;0008514;0008509;0015075;0022889;0008324;0015175	extracellular vesicular exosome (0070062);1903561;integral to membrane (0016021)	0070062;0031988;0031982;0043226;0005575;0065010;0043227;0043230;0044421;0005576;1903561;0016021;0031224;0044425;0016020			15.08	12.64	2.43	36.39	15.01	15.95		11	6	1	31	11	8
CCDC125	202243	KENAE	coiled-coil domain containing 125;Kenae;coiled-coil domain-containing protein 125	-	-	-	-	cytoplasm (0005737)	0005737;0044424;0044464;0005575;0005623;0005622			5.48	0.00	7.28	11.74	2.73	7.97		4	0	3	10	2	4
IPO9-AS1	100873949	RP11-90L20.3	IPO9 antisense RNA 1	-	-	-	-	-	-			0.00	2.11	0.00	0.00	0.00	0.00		0	1	0	0	0	0
RHOC	389	ARH9;ARHC;H9;RHOH9;RP11-426L16.4	ras homolog family member C;RAS-related homolog 9;oncogene RHO H9;ras homolog gene family, member C;rho cDNA clone 9;rho-related GTP-binding protein RhoC;rhoC GTPase;small GTP binding protein RhoC	apical junction assembly (0043297);axon guidance (0007411);cytokinesis (0000910);positive regulation of I-kappaB kinase/NF-kappaB cascade (0043123);1902531;1902533;regulation of small GTPase mediated signal transduction (0051056);small GTPase mediated signal transduction (0007264)	0043297;0007043;0034329;0022607;0016043;0071840;0008150;0044085;0034330;0044763;0009987;0044699;0045216;0007411;0097485;0006928;0006935;0042221;0050896;0042330;0009605;0040011;0048812;0048858;0030030;0032990;0032989;0009653;0032502;0048856;0048869;0044767;0000902;0031175;0048666;0048468;0030154;0030182;0048699;0022008;0007399;0048731;0007275;0044707;0032501;0007409;0048667;0000904;0061564;0000910…	GTP binding (0005525);signal transducer activity (0004871);protein binding (0005515)	0005525;0032550;0001883;0001882;0036094;0005488;0003674;0097159;0097367;1901363;0032549;0032561;0019001;0017076;0000166;1901265;0032555;0032553;0035639;0043168;0043167;0004871;0060089;0005515	cleavage furrow (0032154);0097610;cell surface (0009986);cytosol (0005829);extracellular vesicular exosome (0070062);1903561;nucleus (0005634);plasma membrane (0005886)	0032154;0032155;0044464;0005575;0005623;0032153;0097610;0009986;0005829;0044444;0044424;0005622;0005737;0070062;0031988;0031982;0043226;0065010;0043227;0043230;0044421;0005576;1903561;0005634;0043231;0043229;0005886;0016020;0071944			555.30	602.66	786.11	491.79	724.78	618.00		405	286	324	419	531	310
PDE4C	5143	DPDE1	phosphodiesterase 4C, cAMP-specific;PDE21;cAMP-specific 3',5'-cyclic phosphodiesterase 4C;phosphodiesterase 4C, cAMP-specific (phosphodiesterase E1 dunce homolog, Drosophila);phosphodiesterase E1 dunce homolog	cAMP catabolic process (0006198);single-organism catabolic process (0044712);signal transduction (0007165)	0006198;0009154;0006195;0006163;0009117;0006753;0006796;0006793;0044237;0008152;0008150;0009987;0019637;0071704;0055086;0006139;0006725;0034641;0006807;0044238;0046483;1901360;0044281;0044710;0044699;0044763;0072521;1901564;0009166;1901292;0034655;0019439;0044248;0009056;0044270;0046700;1901361;1901575;0044712;0046434;0072523;1901565;0009150;0009259;0019693;1901135;0009261;1901136;0009214;0009187…	3',5'-cyclic-AMP phosphodiesterase activity (0004115);metal ion binding (0046872)	0004115;0004114;0004112;0008081;0042578;0016788;0016787;0003824;0003674;0046872;0043169;0043167;0005488	cytosol (0005829);extracellular space (0005615);primary cilium (0072372)	0005829;0044444;0044424;0044464;0005575;0005623;0005622;0005737;0005615;0044421;0005576;0072372;0005929;0042995;0043226;0043231;0043227;0043229			0.00	2.11	0.00	0.00	0.00	0.00		0	1	0	0	0	0
NADK2	133686	C5orf33;DECRD;MNADK;NADKD1	NAD kinase 2, mitochondrial;NAD kinase domain-containing protein 1, mitochondrial	NAD metabolic process (0019674);single-organism cellular process (0044763);NADP biosynthetic process (0006741);single-organism biosynthetic process (0044711);phosphorylation (0016310)	0019674;0046496;0019362;0006733;0006732;0051186;0044237;0008152;0008150;0009987;0009117;0006753;0006796;0006793;0019637;0071704;0055086;0006139;0006725;0034641;0006807;0044238;0046483;1901360;0044281;0044710;0044699;0044763;0072524;1901564;0006741;0006739;0019359;0019363;0009108;0051188;0044249;0009058;0009165;1901293;0034654;0018130;0019438;0044271;1901362;1901576;0044711;0090407;0072525;1901566…	ATP binding (0005524);NAD+ kinase activity (0003951);protein homodimerization activity (0042803)	0005524;0032550;0001883;0001882;0036094;0005488;0003674;0097159;0097367;1901363;0032549;0032559;0030554;0017076;0000166;1901265;0032555;0032553;0035639;0043168;0043167;0003951;0016301;0016772;0016740;0003824;0016773;0042803;0042802;0005515;0046983	mitochondrion (0005739)	0005739;0043231;0043227;0043226;0005575;0043229;0044424;0044464;0005623;0005622;0044444;0005737			8.23	21.07	14.56	15.26	13.65	29.90		6	10	6	13	10	15
RELL1	768211	PSEC0162	RELT-like 1;RELT-like protein 1;receptor expressed in lymphoid tissues like 1;tmp_locus_29	-	-	-	-	cytoplasm (0005737);integral to membrane (0016021);microtubule cytoskeleton (0015630);plasma membrane (0005886)	0005737;0044424;0044464;0005575;0005623;0005622;0016021;0031224;0044425;0016020;0015630;0005856;0043232;0043228;0043226;0043229;0005886;0071944			34.28	42.14	33.97	27.00	23.20	25.92		25	20	14	23	17	13
C6orf201	404220	dJ1013A10.5;RP5-1013A10.5	chromosome 6 open reading frame 201;protein MGC87625;uncharacterized protein C6orf201	-	-	-	-	-	-			1.37	0.00	0.00	0.00	0.00	0.00		1	0	0	0	0	0
POGZ	23126	ZNF280E;ZNF635;ZNF635m;RP11-806J18.2	pogo transposable element with ZNF domain;putative protein product of Nbla00003;zinc finger protein 280E;zinc finger protein 635	kinetochore assembly (0051382);mitotic sister chromatid cohesion (0007064);1902589;1903047;cell division (0051301)	0051382;0043623;0006461;0065003;0022607;0016043;0071840;0008150;0044085;0043933;0071822;0070271;0034622;0051383;0051276;0006996;0009987;0070925;0034508;0065004;0071824;0007064;0007062;0022402;0044763;0044699;0007049;1902589;0007059;1903047;0000278;0000070;0000819;0007067;0000280;0048285;0051301	DNA binding (0003677);metal ion binding (0046872);protein binding (0005515)	0003677;0003676;0097159;0005488;0003674;1901363;0046872;0043169;0043167;0005515	cytoplasm (0005737);nuclear chromatin (0000790);macromolecular complex (0032991);nucleoplasm (0005654)	0005737;0044424;0044464;0005575;0005623;0005622;0000790;0000785;0032991;0044427;0044446;0044422;0043226;0043229;0005694;0043232;0043228;0044454;0044428;0005634;0043231;0043227;0000228;0031981;0070013;0043233;0031974;0005654			5.48	6.32	14.56	12.91	5.46	15.95		4	3	6	11	4	8
ZNF511	118472	-	zinc finger protein 511	regulation of transcription, DNA-dependent (0006355);1903506;transcription, DNA-dependent (0006351);0097659	0006355;0010468;0060255;0019222;0050789;0065007;0008150;1903506;2001141;0010556;0009889;0031326;0031323;0050794;0051252;0019219;0051171;0080090;2000112;0006351;0034645;0009059;0043170;0071704;0008152;1901576;0009058;0044249;0044237;0009987;0044260;0097659;0032774;0016070;0090304;0006139;0006725;0034641;0006807;0044238;0046483;1901360;0034654;0018130;0019438;0044271;1901362;0010467	DNA binding (0003677);metal ion binding (0046872)	0003677;0003676;0097159;0005488;0003674;1901363;0046872;0043169;0043167	nucleus (0005634)	0005634;0043231;0043227;0043226;0005575;0043229;0044424;0044464;0005623;0005622			6.86	10.54	21.84	4.69	1.36	7.97		5	5	9	4	1	4
ABTB2	25841	ABTB2A;BTBD22;RP1-53C18.4	ankyrin repeat and BTB (POZ) domain containing 2;ankyrin repeat and BTB/POZ domain-containing protein 2	cellular response to toxic substance (0097237)	0097237;0009636;0042221;0050896;0008150;0070887;0051716;0009987;0044763;0044699	protein heterodimerization activity (0046982)	0003674;0046982;0046983;0005515;0005488	nucleoplasm (0005654)	0005634;0043231;0043227;0043226;0005575;0043229;0044424;0044464;0005623;0005622;0005654;0044428;0044446;0044422;0031981;0070013;0043233;0031974			4.11	0.00	0.00	2.35	2.73	5.98		3	0	0	2	2	3
GFRA1	2674	GDNFR;GDNFRA;GFR-ALPHA-1;RET1L;RETL1;TRNR1	GDNF family receptor alpha 1;GDNF family receptor alpha-1;GDNF receptor alpha-1;GDNFR-alpha-1;GPI-linked anchor protein;Glial cell line-derived neurotrophic factor receptor alpha;PI-linked cell-surface accessory protein;RET ligand 1;TGF-beta related neurotrophic factor receptor 1;TGF-beta-related neurotrophic factor receptor 1	axon guidance (0007411);glial cell-derived neurotrophic factor receptor signaling pathway (0035860)	0007411;0097485;0006928;0044763;0009987;0008150;0044699;0006935;0042221;0050896;0042330;0009605;0040011;0048812;0048858;0030030;0016043;0071840;0032990;0032989;0009653;0032502;0048856;0048869;0044767;0000902;0031175;0048666;0048468;0030154;0030182;0048699;0022008;0007399;0048731;0007275;0044707;0032501;0007409;0048667;0000904;0061564;0007166;0007165;0050794;0050789;0065007;0051716;0007154;0044700…	glial cell-derived neurotrophic factor receptor activity (0016167);receptor binding (0005102)	0016167;0004896;0004888;0038023;0004871;0060089;0003674;0004872;0005102;0005515;0005488	anchored to membrane (0031225);extracellular vesicular exosome (0070062);1903561;extrinsic to membrane (0019898);plasma membrane (0005886)	0031225;0031224;0044425;0005575;0016020;0070062;0031988;0031982;0043226;0065010;0043227;0043230;0044421;0005576;1903561;0019898;0005886;0044464;0005623;0071944			21.94	16.86	19.41	12.91	17.74	3.99		16	8	8	11	13	2
TRAF6	7189	MGC:3310;RNF85	TNF receptor-associated factor 6, E3 ubiquitin protein ligase;E3 ubiquitin-protein ligase TRAF6;RING finger protein 85;TNF receptor-associated factor 6;interleukin-1 signal transducer	activation of MAPK activity (0000187);1902531;1902533;activation of NF-kappaB-inducing kinase activity (0007250);positive regulation of NIK/NF-kappaB cascade (1901224);antigen processing and presentation of exogenous peptide antigen via MHC class II (0019886);apoptotic signaling pathway (0097190);bone resorption (0045453);cell development (0048468);cellular response to lipopolysaccharide (0071222…	0000187;0032147;0045860;0001934;0001932;0031399;0032268;0031323;0019222;0050789;0065007;0008150;0050794;0051246;0060255;0080090;0042325;0019220;0051174;0031401;0032270;0031325;0009893;0048518;0048522;0051247;0010604;0042327;0045937;0010562;0033674;0043549;0051338;0050790;0065009;0051347;0043085;0044093;0045859;0043406;0043405;0043408;1902531;0009966;0010646;0023051;0048583;0071900;0043410;1902533…	histone deacetylase binding (0042826);mitogen-activated protein kinase kinase kinase binding (0031435);protein kinase B binding (0043422);protein N-terminus binding (0047485);signal transducer activity (0004871);thioesterase binding (0031996);tumor necrosis factor receptor binding (0005164);ubiquitin conjugating enzyme binding (0031624);ubiquitin protein ligase binding (0031625);ubiquitin-protein…	0042826;0019899;0005515;0005488;0003674;0016874;0003824;0031435;0019901;0019900;0043422;0047485;0004871;0060089;0031996;0005164;0032813;0005126;0005102;0031624;0044390;0031625;0044389;0004842;0019787;0016740;0008270;0046914;0046872;0043169;0043167;0016881;0016879	CD40 receptor complex (0035631);internal side of plasma membrane (0009898);0098562;0098552;cytosol (0005829);endosome membrane (0010008);endomembrane system (0012505);0098588;lipid particle (0005811);mitochondrion (0005739);nucleolus (0005730);perinuclear region of cytoplasm (0048471);cell cortex (0005938)	0035631;0043235;0043234;0032991;0005575;0044459;0044425;0016020;0044464;0005623;0005886;0071944;0005887;0016021;0031224;0031226;0005737;0044424;0005622;0009898;0098562;0098552;0005829;0044444;0010008;0031090;0044422;0043226;0043227;0044440;0044446;0043229;0005768;0043231;0012505;0098588;0005811;0043232;0043228;0005739;0005730;0044428;0005634;0031981;0070013;0043233;0031974;0048471;0005938			8.23	12.64	14.56	3.52	10.92	5.98		6	6	6	3	8	3
ARHGAP27	201176	CAMGAP1;PP905;SH3D20;SH3P20;hCG_1992862	Rho GTPase activating protein 27;CIN85-associated multi-domain-containing Rho GTPase-activating protein 1;SH3 domain containing 20;SH3 domain-containing protein 20;rho GTPase-activating protein 27;rho-type GTPase-activating protein 27	positive regulation of Cdc42 GTPase activity (0043089);1902531;positive regulation of GTP catabolic process (0033126);positive regulation of Rac GTPase activity (0032855);receptor-mediated endocytosis (0006898);signal transduction (0007165)	0043089;0032321;0032319;0032318;0043087;0033124;0009118;0019219;0031323;0019222;0050789;0065007;0008150;0050794;0051171;0080090;0033121;0030811;0006140;0019220;0051174;0031329;0009894;1900542;0051336;0050790;0065009;0046578;0051056;1902531;0009966;0010646;0023051;0048583;0035023;0032320;0043547;0033126;0033123;0030813;0031331;0009896;0009893;0048518;0031325;0048522;0045981;0045935;0051173;0045937…	Rac GTPase activator activity (0030675);SH3 domain binding (0017124)	0030675;0005100;0005099;0005083;0030695;0060589;0030234;0003674;0005096;0008047;0017124;0019904;0005515;0005488	cytoplasm (0005737);membrane (0016020)	0005737;0044424;0044464;0005575;0005623;0005622;0016020			1.37	0.00	0.00	0.00	0.00	1.99		1	0	0	0	0	1
SLF2	-	-	-	-	-	-	-	-	-			50.73	14.75	9.71	66.90	27.30	39.87		37	7	4	57	20	20
ZNF652	22834	-	zinc finger protein 652	regulation of transcription, DNA-dependent (0006355);1903506;transcription, DNA-dependent (0006351);0097659	0006355;0010468;0060255;0019222;0050789;0065007;0008150;1903506;2001141;0010556;0009889;0031326;0031323;0050794;0051252;0019219;0051171;0080090;2000112;0006351;0034645;0009059;0043170;0071704;0008152;1901576;0009058;0044249;0044237;0009987;0044260;0097659;0032774;0016070;0090304;0006139;0006725;0034641;0006807;0044238;0046483;1901360;0034654;0018130;0019438;0044271;1901362;0010467	DNA binding (0003677);metal ion binding (0046872);protein binding (0005515)	0003677;0003676;0097159;0005488;0003674;1901363;0046872;0043169;0043167;0005515	nucleus (0005634)	0005634;0043231;0043227;0043226;0005575;0043229;0044424;0044464;0005623;0005622			8.23	14.75	9.71	10.56	5.46	7.97		6	7	4	9	4	4
ABHD11	83451	WBSCR21;PP1226	abhydrolase domain containing 11;Williams Beuren syndrome chromosome region 21;abhydrolase domain-containing protein 11;alpha/beta hydrolase domain-containing protein 11;williams-Beuren syndrome chromosomal region 21 protein	metabolic process (0008152)	0008150;0008152	hydrolase activity (0016787)	0016787;0003824;0003674	mitochondrion (0005739)	0005739;0043231;0043227;0043226;0005575;0043229;0044424;0044464;0005623;0005622;0044444;0005737			8.23	4.21	2.43	3.52	9.55	9.97		6	2	1	3	7	5
SIN3A	25942	-	SIN3 transcription regulator family member A;SIN3 homolog A, transcription regulator;SIN3 transcription regulator homolog A;histone deacetylase complex subunit Sin3a;paired amphipathic helix protein Sin3a;transcriptional co-repressor Sin3A;transcriptional corepressor Sin3a;transcriptional regulator, SIN3A	activation of innate immune response (0002218);aging (0007568);blood coagulation (0007596);cellular lipid metabolic process (0044255);cellular protein localization (0034613);cellular response to glucose stimulus (0071333);DNA replication (0006260);hematopoietic progenitor cell differentiation (0002244);in utero embryonic development (0001701);negative regulation of apoptotic process (0043066);neg…	0002218;0002253;0002376;0008150;0050778;0002684;0002682;0050789;0065007;0048518;0048584;0048583;0050776;0045089;0031349;0031347;0080134;0045088;0007568;0044767;0032502;0044699;0007596;0007599;0050878;0044707;0032501;0065008;0050817;0042060;0009611;0006950;0050896;0044255;0006629;0044238;0008152;0044710;0071704;0044237;0009987;0044763;0034613;0008104;0033036;0051179;0070727;0051641;0071333;0001678…	chromatin binding (0003682);RNA polymerase II activating transcription factor binding (0001102);RNA polymerase II transcription corepressor activity (0001106);sequence-specific DNA binding transcription factor activity (0003700);transcription regulatory region sequence-specific DNA binding (0000976);RNA polymerase II repressing transcription factor binding (0001103);histone deacetylase activity (…	0003682;0005488;0003674;0033558;0019213;0016787;0003824;0001102;0001085;0008134;0005515;0033613;0001106;0001104;0001076;0000989;0000988;0003712;0001191;0003714;0003700;0001071;0000976;0043565;0003677;0003676;0097159;1901363;0044212;0000975;0001067;0001103;0070491;0004407;0016811;0016810;0032403	cytoplasm (0005737);intercellular bridge (0045171);kinetochore (0000776);0098687;Sin3 complex (0016580);1902494;transcription factor complex (0005667);transcriptional repressor complex (0017053);nucleolus (0005730)	0005737;0044424;0044464;0005575;0005623;0005622;0045171;0044421;0005576;0000776;0043232;0043228;0043226;0043229;0043234;0032991;0044427;0044446;0044422;0005694;0000775;0098687;0005654;0044428;0005634;0043231;0043227;0031981;0070013;0043233;0031974;0016580;0070822;0000118;0044451;1902494;0044454;0000228;0000790;0000785;0005667;0017053;0005730;0032993			9.60	6.32	12.13	7.04	19.11	11.96		7	3	5	6	14	6
CBWD1	55871	COBP;RP11-143M1.6	COBW domain containing 1;COBW domain-containing protein 1;COBW-like protein;NPC-A-6 COBW domain-containing protein 1;cobalamin synthase W domain-containing protein 1;cobalamin synthetase W domain-containing protein 1	-	-	ATP binding (0005524)	0005524;0032550;0001883;0001882;0036094;0005488;0003674;0097159;0097367;1901363;0032549;0032559;0030554;0017076;0000166;1901265;0032555;0032553;0035639;0043168;0043167	-	-			5.48	10.54	9.71	9.39	13.65	1.99		4	5	4	8	10	1
SOX6	55553	HSSOX6;SOXD	SRY (sex determining region Y)-box 6;SRY-box containing gene 6;transcription factor SOX-6	astrocyte differentiation (0048708);cardiac muscle cell differentiation (0055007);cartilage development (0051216);cell morphogenesis (0000902);cellular response to transforming growth factor beta stimulus (0071560);erythrocyte development (0048821);gene silencing (0016458);in utero embryonic development (0001701);muscle organ development (0007517);negative regulation of transcription from RNA pol…	0048708;0010001;0030154;0048869;0044763;0009987;0008150;0044699;0044767;0032502;0042063;0022008;0007399;0048731;0048856;0007275;0044707;0032501;0007417;0055007;0035051;0007507;0048513;0072358;0072359;0051146;0042692;0061061;0048738;0014706;0060537;0009888;0051216;0001501;0061448;0000902;0032989;0009653;0016043;0071840;0071560;0071363;0070848;0010033;0042221;0050896;0071310;0070887;0051716;0071495…	sequence-specific DNA binding (0043565);transcription regulatory region DNA binding (0044212);sequence-specific DNA binding RNA polymerase II transcription factor activity (0000981);protein heterodimerization activity (0046982)	0003677;0003676;0097159;0005488;0003674;1901363;0043565;0003700;0001071;0044212;0000975;0001067;0000981;0005515;0046982;0046983	nucleoplasm (0005654)	0005634;0043231;0043227;0043226;0005575;0043229;0044424;0044464;0005623;0005622;0005654;0044428;0044446;0044422;0031981;0070013;0043233;0031974			0.00	2.11	0.00	3.52	0.00	0.00		0	1	0	3	0	0
ELF1	1997	RP11-2P5.1	E74-like factor 1 (ets domain transcription factor);ETS-related transcription factor Elf-1	cell differentiation (0030154);single-organism developmental process (0044767);negative regulation of T cell receptor signaling pathway (0050860);positive regulation of transcription from RNA polymerase II promoter (0045944);1903506;1903508;1902680;regulation of cytokine production (0001817);transcription from RNA polymerase II promoter (0006366);0097659	0030154;0048869;0044763;0009987;0008150;0044699;0044767;0032502;0050860;0050856;0050854;0002682;0050789;0065007;0009966;0010646;0050794;0023051;0048583;0050858;0002683;0048519;0009968;0010648;0048523;0023057;0048585;0045944;0006357;0006355;0010468;0060255;0019222;1903506;2001141;0010556;0009889;0031326;0031323;0051252;0019219;0051171;0080090;2000112;0045893;0010628;0010604;0009893;0048518;1903508…	RNA polymerase II core promoter proximal region sequence-specific DNA binding (0000978);RNA polymerase II core promoter proximal region sequence-specific DNA binding transcription factor activity involved in positive regulation of transcription (0001077);protein binding (0005515)	0000978;0000977;0000976;0043565;0003677;0003676;0097159;0005488;0003674;1901363;0044212;0000975;0001067;0001012;0000987;0001159;0001077;0000982;0000981;0003700;0001071;0001228;0005515	nucleoplasm (0005654)	0005634;0043231;0043227;0043226;0005575;0043229;0044424;0044464;0005623;0005622;0005654;0044428;0044446;0044422;0031981;0070013;0043233;0031974			27.42	12.64	33.97	22.30	16.38	19.94		20	6	14	19	12	10
IPP	3652	KLHL27;RP11-767N6.6	intracisternal A particle-promoted polypeptide;actin-binding protein IPP;kelch-like family member 27;kelch-like protein 27	-	-	actin binding (0003779)	0003779;0008092;0005515;0005488;0003674	actin cytoskeleton (0015629);cytoplasm (0005737)	0015629;0005856;0043232;0043228;0043226;0005575;0043229;0044424;0044464;0005623;0005622;0005737			9.60	6.32	21.84	9.39	5.46	7.97		7	3	9	8	4	4
CCIN	881	BTBD20;KBTBD14;RP11-421H8.4	calicin	cell differentiation (0030154);single-organism developmental process (0044767);multicellular organismal development (0007275);spermatogenesis (0007283);multi-organism reproductive process (0044703);multi-organism process (0051704)	0030154;0048869;0044763;0009987;0008150;0044699;0044767;0032502;0007275;0044707;0032501;0007283;0048232;0007276;0044702;0022414;0048609;0032504;0000003;0019953;0044703;0051704	-	-	nucleus (0005634);cytoskeletal calyx (0033150)	0005737;0044424;0044464;0005575;0005623;0005622;0005856;0043232;0043228;0043226;0043229;0005634;0043231;0043227;0033150;0044430;0044446;0044422;0044444;0033011;0048471			0.00	4.21	14.56	4.69	4.09	1.99		0	2	6	4	3	1
ENTPD1	953	ATPDase;CD39;NTPDase-1;SPG64	ectonucleoside triphosphate diphosphohydrolase 1;CD39 antigen;NTPDase 1;ecto-ATP diphosphohydrolase 1;ecto-ATPDase 1;ecto-ATPase 1;ecto-apyrase;lymphoid cell activation antigen	ATP catabolic process (0006200);single-organism catabolic process (0044712);cell adhesion (0007155);cell death (0008219);G-protein coupled receptor signaling pathway (0007186);platelet activation (0030168);purine ribonucleoside diphosphate catabolic process (0009181)	0006200;0009154;0006195;0006163;0009117;0006753;0006796;0006793;0044237;0008152;0008150;0009987;0019637;0071704;0055086;0006139;0006725;0034641;0006807;0044238;0046483;1901360;0044281;0044710;0044699;0044763;0072521;1901564;0009166;1901292;0034655;0019439;0044248;0009056;0044270;0046700;1901361;1901575;0044712;0046434;0072523;1901565;0009150;0009259;0019693;1901135;0009261;1901136;0009169;0009128…	ATP binding (0005524);nucleoside-diphosphatase activity (0017110);nucleoside-triphosphatase activity (0017111);protein binding (0005515)	0005524;0032550;0001883;0001882;0036094;0005488;0003674;0097159;0097367;1901363;0032549;0032559;0030554;0017076;0000166;1901265;0032555;0032553;0035639;0043168;0043167;0017110;0016462;0016818;0016817;0016787;0003824;0017111;0005515	basal lamina (0005605);extracellular vesicular exosome (0070062);1903561;integral to plasma membrane (0005887)	0005605;0044420;0005575;0031012;0044421;0005576;0005604;0005578;0070062;0031988;0031982;0043226;0065010;0043227;0043230;1903561;0005887;0016021;0031224;0044425;0016020;0031226;0044459;0044464;0005623;0005886;0071944			6.86	4.21	7.28	3.52	5.46	5.98		5	2	3	3	4	3
PTGR1	22949	LTB4DH;PGR1;ZADH3;RP11-16L21.1	prostaglandin reductase 1;15-oxoprostaglandin 13-reductase;NADP-dependent leukotriene B4 12-hydroxydehydrogenase;PRG-1;leukotriene B4 12-hydroxydehydrogenase;zinc binding alcohol dehydrogenase domain containing 3	single-organism cellular process (0044763);cyclooxygenase pathway (0019371);leukotriene metabolic process (0006691);lipoxin metabolic process (2001300);response to toxic substance (0009636);oxidation-reduction process (0055114)	0019369;0001676;0006631;0032787;0019752;0043436;0006082;0044237;0008152;0008150;0009987;0044281;0044710;0044699;0044763;0071704;0044255;0006629;0044238;0006690;1901568;0033559;0019371;0001516;0006693;0006692;0046457;0006636;0006633;0008610;0044711;0009058;1901576;0072330;0046394;0016053;0044249;0044283;0046456;1901570;0006691;2001300;0009636;0042221;0050896;0055114	13-prostaglandin reductase activity (0036132);15-oxoprostaglandin 13-oxidase activity (0047522);2-alkenal reductase [NAD(P)] activity (0032440);zinc ion binding (0008270)	0036132;0016616;0016614;0016491;0003824;0003674;0047522;0016628;0016627;0032440;0008270;0046914;0046872;0043169;0043167;0005488	cytoplasm (0005737);extracellular vesicular exosome (0070062);1903561	0005737;0044424;0044464;0005575;0005623;0005622;0070062;0031988;0031982;0043226;0065010;0043227;0043230;0044421;0005576;1903561			101.46	141.18	36.39	123.24	96.91	41.86		74	67	15	105	71	21
SLC15A2	6565	PEPT2	solute carrier family 15 (oligopeptide transporter), member 2;kidney H(+)/peptide cotransporter;oligopeptide transporter, kidney isoform;peptide transporter 2;solute carrier family 15 (H+/peptide transporter), member 2;solute carrier family 15 member 2	1902578;protein transport (0015031);proton transport (0015992);transmembrane transport (0055085);antibiotic transport (0042891);dipeptide transport (0042938)	0015893;0044765;0006810;0051234;0051179;0008150;0044699;1902578;0042493;0042221;0050896;0006811;0015031;0008104;0033036;0045184;0071702;0015992;0006818;0015672;0006812;0055085;0044763;0009987;0042891;1901998;0042938;0006857;0015833;0042886;0071705	antibiotic transporter activity (0042895);dipeptide transporter activity (0042936);high affinity oligopeptide transporter activity (0015334);peptide:hydrogen symporter activity (0015333);protein binding (0005515)	0042895;0019534;0005215;0003674;0090484;0042936;0015198;0015197;0022892;0015334;0015333;0015295;0015294;0008324;0015075;0022891;0022857;0015293;0015291;0022804;0022897;0042887;0005515;0005488	extracellular vesicular exosome (0070062);1903561;integral to plasma membrane (0005887)	0070062;0031988;0031982;0043226;0005575;0065010;0043227;0043230;0044421;0005576;1903561;0005887;0016021;0031224;0044425;0016020;0031226;0044459;0044464;0005623;0005886;0071944			0.00	2.11	0.00	0.00	0.00	0.00		0	1	0	0	0	0
STX16	8675	SYN16;RP11-261P9.3	syntaxin 16;syntaxin-16	intra-Golgi vesicle-mediated transport (0006891);1902582;1902578;intracellular protein transport (0006886);retrograde transport, endosome to Golgi (0042147);vesicle fusion (0006906);1902589;vesicle docking (0048278);Golgi ribbon formation (0090161);endomembrane system organization (0010256)	0006891;0048193;0016192;0006810;0051234;0051179;0008150;1902582;0044765;0044699;1902578;0046907;0051649;0051641;0006886;0015031;0008104;0033036;0045184;0071702;0034613;0070727;0042147;0016197;0006906;0016050;0006996;0009987;0016043;0071840;0044801;0044802;0061024;0061025;0048284;1902589;0044763;0048278;0022406;0090161;0007030;0010256	SNAP receptor activity (0005484);syntaxin binding (0019905)	0005484;0005515;0005488;0003674;0000149;0019905	focal adhesion (0005925);integral to membrane (0016021);nucleolus (0005730);SNARE complex (0031201);Golgi membrane (0000139);0098588;endoplasmic reticulum (0005783);trans-Golgi network (0005802);cytosol (0005829);Golgi cisterna (0031985);perinuclear region of cytoplasm (0048471)	0005737;0044424;0044464;0005575;0005623;0005622;0005925;0005924;0005912;0070161;0030054;0030055;0005794;0043231;0043227;0043226;0043229;0044444;0012505;0016021;0031224;0044425;0016020;0005730;0043232;0043228;0044428;0044446;0044422;0005634;0031981;0070013;0043233;0031974;0031201;0043234;0032991;0000139;0031090;0044431;0098588;0005783;0005802;0005829;0031985;0031984;0005795;0048471			13.71	21.07	7.28	32.86	12.28	27.91		10	10	3	28	9	14
SEC14L1	6397	PRELID4A;SEC14L	SEC14-like 1 (S. cerevisiae);SEC14-like protein 1	transport (0006810)	0006810;0051234;0051179;0008150	-	-	Golgi apparatus (0005794);endomembrane system (0012505);integral to membrane (0016021)	0005794;0043231;0043227;0043226;0005575;0043229;0044424;0044464;0005623;0005622;0044444;0005737;0012505;0016021;0031224;0044425;0016020			30.16	63.22	16.98	39.91	21.84	37.88		22	30	7	34	16	19
RCOR3	55758	RP11-318L16.1	REST corepressor 3	regulation of transcription, DNA-dependent (0006355);1903506;transcription, DNA-dependent (0006351);0097659	0006355;0010468;0060255;0019222;0050789;0065007;0008150;1903506;2001141;0010556;0009889;0031326;0031323;0050794;0051252;0019219;0051171;0080090;2000112;0006351;0034645;0009059;0043170;0071704;0008152;1901576;0009058;0044249;0044237;0009987;0044260;0097659;0032774;0016070;0090304;0006139;0006725;0034641;0006807;0044238;0046483;1901360;0034654;0018130;0019438;0044271;1901362;0010467	chromatin binding (0003682);DNA binding (0003677);protein binding (0005515)	0003682;0005488;0003674;0003677;0003676;0097159;1901363;0005515	nucleus (0005634)	0005634;0043231;0043227;0043226;0005575;0043229;0044424;0044464;0005623;0005622			27.42	21.07	14.56	31.69	6.82	21.93		20	10	6	27	5	11
TMEM51	55092	C1orf72	transmembrane protein 51	biological_process (0008150)	8150	molecular_function (0003674)	3674	integral to membrane (0016021)	0016021;0031224;0044425;0005575;0016020			0.00	2.11	4.85	7.04	4.09	1.99		0	1	2	6	3	1
LSM6	11157	YDR378C	LSM6 homolog, U6 small nuclear RNA associated (S. cerevisiae);Sm protein F;U6 snRNA-associated Sm-like protein LSm6	exonucleolytic nuclear-transcribed mRNA catabolic process involved in deadenylation-dependent decay (0043928);tRNA processing (0008033);mRNA splicing, via spliceosome (0000398);maturation of SSU-rRNA (0030490)	0043928;0000291;0000956;0006402;0006401;0016070;0044260;0043170;0071704;0008152;0008150;0044237;0009987;0090304;0006139;0006725;0034641;0006807;0044238;0046483;1901360;0034655;0019439;0044248;0009056;0044270;0046700;1901361;1901575;0044265;0009057;0016071;0000288;0010467;0006397;0006396;0008380;0006364;0016072;0034660;0034470;0042254;0022613;0044085;0071840;0008033;0006399;0000398;0000377;0000375…	0044822;RNA binding (0003723);protein binding (0005515)	0044822;0003723;0003676;0097159;0005488;0003674;1901363;0005515	cytosol (0005829);extracellular vesicular exosome (0070062);1903561;spliceosomal complex (0005681);cytoplasmic mRNA processing body (0000932);0036464;U6 snRNP (0005688);nucleolus (0005730);small nucleolar ribonucleoprotein complex (0005732);U4/U6 x U5 tri-snRNP complex (0046540)	0005829;0044444;0044424;0044464;0005575;0005623;0005622;0005737;0070062;0031988;0031982;0043226;0065010;0043227;0043230;0044421;0005576;1903561;0030532;0030529;0032991;0044428;0044446;0044422;0043229;0005634;0043231;0005681;0000932;0036464;0035770;0043232;0043228;0005688;0005730;0031981;0070013;0043233;0031974;0005732;0046540;0097526;0097525			63.07	94.82	77.64	72.77	70.98	39.87		46	45	32	62	52	20
VPS72	6944	CFL1;Swc2;TCFL1;YL-1;YL1;RP11-68I18.8	vacuolar protein sorting 72 homolog (S. cerevisiae);transcription factor-like 1;transformation suppressor gene YL-1;vacuolar protein sorting-associated protein 72 homolog	chromatin modification (0016568);macromolecular complex subunit organization (0043933);negative regulation of transcription from RNA polymerase II promoter (0000122);1903506;1903507;1902679;somatic stem cell maintenance (0035019);transcription, DNA-dependent (0006351);0097659	0016568;0006325;0016043;0071840;0008150;0043933;0051276;0006996;0009987;0000122;0006357;0006355;0010468;0060255;0019222;0050789;0065007;1903506;2001141;0010556;0009889;0031326;0031323;0050794;0051252;0019219;0051171;0080090;2000112;0045892;0010629;0010605;0009892;0048519;1903507;1902679;0010558;0009890;0031327;0031324;0048523;0051253;0045934;0051172;2000113;0035019;0019827;0044707;0032501;0044699…	DNA binding (0003677);protein binding (0005515)	0003677;0003676;0097159;0005488;0003674;1901363;0005515	nucleoplasm (0005654);protein complex (0043234)	0005654;0044428;0044446;0044422;0005575;0043226;0044424;0044464;0005623;0005622;0043229;0005634;0043231;0043227;0031981;0070013;0043233;0031974;0043234;0032991			69.93	99.04	80.07	70.42	70.98	59.81		51	47	33	60	52	30
ASH2L	9070	ASH2;ASH2L1;ASH2L2;Bre2	ash2 (absent, small, or homeotic)-like (Drosophila);ASH2-like protein;set1/Ash2 histone methyltransferase complex subunit ASH2	cellular response to DNA damage stimulus (0006974);hemopoiesis (0030097);histone H3-K4 methylation (0051568);macromolecular complex subunit organization (0043933);single-organism metabolic process (0044710);1902589;positive regulation of cell proliferation (0008284);positive regulation of transcription from RNA polymerase II promoter (0045944);1903506;1903508;1902680;response to estrogen stimulus…	0006974;0033554;0006950;0050896;0008150;0051716;0009987;0030097;0048534;0044767;0032502;0044699;0048513;0048856;0048731;0007275;0044707;0032501;0002520;0002376;0051568;0034968;0016571;0006479;0008213;0006464;0036211;0019538;0043170;0071704;0008152;0044238;0043412;0044267;0044260;0044237;0043414;0032259;0016570;0016569;0016568;0006325;0016043;0071840;0043933;0051276;0006996;0044710;1902589;0044763…	metal ion binding (0046872);transcription regulatory region DNA binding (0044212);protein binding (0005515);histone methyltransferase activity (H3-K4 specific) (0042800)	0003677;0003676;0097159;0005488;0003674;1901363;0046872;0043169;0043167;0044212;0000975;0001067;0008168;0016741;0016740;0003824;0005515;0042800;0018024;0016279;0008276;0016278;0008170;0008757;0042054	1990234;1902494;Set1C/COMPASS complex (0048188)	0035097;0034708;0044424;0044464;0005575;0005623;0005622;1990234;1902494;0043234;0032991;0044451;0044428;0044446;0044422;0043226;0043229;0005634;0043231;0043227;0005654;0031981;0070013;0043233;0031974;0048188			21.94	18.96	16.98	27.00	15.01	25.92		16	9	7	23	11	13
MAP3K6	9064	ASK2;MAPKKK6;MEKK6;RP11-4K3__A.7	mitogen-activated protein kinase kinase kinase 6;apoptosis signal-regulating kinase 2	activation of JUN kinase activity (0007257);1902531;1902533;positive regulation of JNK cascade (0046330);signal transduction by phosphorylation (0023014);single-organism metabolic process (0044710);activation of MAPKK activity (0000186);protein phosphorylation (0006468)	0007257;0000187;0032147;0045860;0001934;0001932;0031399;0032268;0031323;0019222;0050789;0065007;0008150;0050794;0051246;0060255;0080090;0042325;0019220;0051174;0031401;0032270;0031325;0009893;0048518;0048522;0051247;0010604;0042327;0045937;0010562;0033674;0043549;0051338;0050790;0065009;0051347;0043085;0044093;0045859;0043406;0043405;0043408;1902531;0009966;0010646;0023051;0048583;0071900;0043410…	ATP binding (0005524);magnesium ion binding (0000287);MAP kinase kinase kinase activity (0004709)	0005524;0032550;0001883;0001882;0036094;0005488;0003674;0097159;0097367;1901363;0032549;0032559;0030554;0017076;0000166;1901265;0032555;0032553;0035639;0043168;0043167;0000287;0046872;0043169;0004709;0004702;0004674;0004672;0016301;0016772;0016740;0003824;0016773;0005057;0004871;0060089	cytoplasm (0005737)	0005737;0044424;0044464;0005575;0005623;0005622			2.74	6.32	12.13	4.69	4.09	11.96		2	3	5	4	3	6
PAPSS2	9060	ATPSK2;BCYM4;SK2;RP11-77F13.2	3'-phosphoadenosine 5'-phosphosulfate synthase 2;3-prime-phosphoadenosine 5-prime-phosphosulfate synthase 2;ATP sulfurylase/APS kinase 2;ATP sulfurylase/adenosine 5'-phosphosulfate kinase;PAPS synthase 2;PAPS synthetase 2;SK 2;bifunctional 3'-phosphoadenosine 5'-phosphosulfate synthase 2;bifunctional 3'-phosphoadenosine 5'-phosphosulfate synthethase 2	3'-phosphoadenosine 5'-phosphosulfate biosynthetic process (0050428);single-organism biosynthetic process (0044711);blood coagulation (0007596);bone development (0060348);organ development (0048513);carbohydrate metabolic process (0005975);glycosaminoglycan metabolic process (0030203);sulfate assimilation (0000103);xenobiotic metabolic process (0006805);phosphorylation (0016310)	0050428;0009152;0006164;0006163;0009117;0006753;0006796;0006793;0044237;0008152;0008150;0009987;0019637;0071704;0055086;0006139;0006725;0034641;0006807;0044238;0046483;1901360;0044281;0044710;0044699;0044763;0072521;1901564;0009165;1901293;0034654;0018130;0044249;0009058;0019438;0044271;1901362;1901576;0044711;0090407;0072522;1901566;0009150;0009259;0019693;1901135;0009260;0046390;1901137;0034036…	adenylylsulfate kinase activity (0004020);ATP binding (0005524);sulfate adenylyltransferase (ATP) activity (0004781)	0004020;0016301;0016772;0016740;0003824;0003674;0016773;0005524;0032550;0001883;0001882;0036094;0005488;0097159;0097367;1901363;0032549;0032559;0030554;0017076;0000166;1901265;0032555;0032553;0035639;0043168;0043167;0016779;0004781;0004779;0070566	cytosol (0005829)	0005829;0044444;0044424;0044464;0005575;0005623;0005622;0005737			30.16	42.14	36.39	25.82	58.69	53.83		22	20	15	22	43	27
PFDN6	10471	H2-KE2;HKE2;KE-2;PFD6;DADB-159G18.5	prefoldin subunit 6;HLA class II region expressed gene KE2;KE2 protein	'de novo' posttranslational protein folding (0051084);chaperone-mediated protein complex assembly (0051131)	0051084;0006458;0006457;0044267;0019538;0043170;0071704;0008152;0008150;0044238;0044260;0044237;0009987;0051131;0043623;0006461;0065003;0022607;0016043;0071840;0044085;0043933;0071822;0070271;0034622	chaperone binding (0051087);unfolded protein binding (0051082)	0051087;0005515;0005488;0003674;0051082	prefoldin complex (0016272)	0016272;0043234;0032991;0005575;0005737;0044424;0044464;0005623;0005622;0044445;0044444;0005829			5.48	4.21	2.43	4.69	2.73	1.99		4	2	1	4	2	1
DNAH14	127602	C1orf67;Dnahc14;HL-18;HL18;RP11-328N1.1	dynein, axonemal, heavy chain 14;axonemal beta dynein heavy chain 14;ciliary dynein heavy chain 14;dynein heavy chain 14, axonemal;dynein, axonemal, heavy polypeptide 14	microtubule-based movement (0007018);metabolic process (0008152)	0007018;0006928;0044763;0009987;0008150;0044699;0007017;0008152	ATP binding (0005524);microtubule motor activity (0003777)	0005524;0032550;0001883;0001882;0036094;0005488;0003674;0097159;0097367;1901363;0032549;0032559;0030554;0017076;0000166;1901265;0032555;0032553;0035639;0043168;0043167;0003777;0003774;0017111;0016462;0016818;0016817;0016787;0003824	cilium (0005929);cytoplasm (0005737);dynein complex (0030286);1902494;microtubule (0005874)	0005929;0042995;0044464;0005575;0005623;0043226;0005737;0044424;0005622;0030286;0005875;0043234;0032991;0044430;0044446;0044422;0043229;0005856;0043232;0043228;0015630;1902494;0005874;0043231;0043227			4.11	6.32	4.85	4.69	5.46	9.97		3	3	2	4	4	5
RHOT1	55288	ARHT1;MIRO-1;MIRO1	ras homolog family member T1;mitochondrial Rho (MIRO) GTPase 1;mitochondrial Rho GTPase 1;rac-GTP binding protein-like protein;ras homolog gene family, member T1	cellular homeostasis (0019725);mitochondrial outer membrane permeabilization (0097345);1902589;0090559;1902582;1902578;1902686;mitochondrion transport along microtubule (0047497);1902580;regulation of small GTPase mediated signal transduction (0051056);1902531;small GTPase mediated signal transduction (0007264);GTP catabolic process (0006184);single-organism catabolic process (0044712)	0019725;0042592;0065008;0065007;0008150;0044763;0009987;0044699;0097345;1902110;0035794;0046902;0007006;0007005;0006996;0016043;0071840;0044802;0061024;1902589;0090559;0006839;1902582;0044765;0006810;0051234;0051179;1902578;0046907;0051649;0051641;1902108;0008637;0006915;0012501;0008219;0016265;1902686;0097190;0007165;0050794;0050789;0051716;0050896;0007154;0044700;0023052;0047497;0034643;0007017…	calcium ion binding (0005509);GTP binding (0005525);GTPase activity (0003924);protein binding (0005515)	0005509;0046872;0043169;0043167;0005488;0003674;0005525;0032550;0001883;0001882;0036094;0097159;0097367;1901363;0032549;0032561;0019001;0017076;0000166;1901265;0032555;0032553;0035639;0043168;0003924;0017111;0016462;0016818;0016817;0016787;0003824;0005515	cytosol (0005829);integral to mitochondrial outer membrane (0031307);0098573;0098588;plasma membrane (0005886)	0005829;0044444;0044424;0044464;0005575;0005623;0005622;0005737;0031307;0031306;0098573;0031300;0031224;0044425;0016020;0044422;0043226;0044455;0044429;0044446;0043229;0005739;0043231;0043227;0031966;0031090;0005740;0031967;0031975;0005741;0031968;0019867;0098588;0032592;0031301;0016021;0005886;0071944			6.86	12.64	9.71	4.69	10.92	7.97		5	6	4	4	8	4
NOSTRIN	115677	DaIP2	nitric oxide synthase trafficking;BM247 homolog;ENOS traffic inducer;eNOS-trafficking inducer;endothelial nitric oxide synthase traffic inducer;nitric oxide synthase traffic inducer;nitric oxide synthase trafficker;nostrin;ortholog of mouse disabled 2 interacting proein 2	endocytosis (0006897);negative regulation of transcription, DNA-dependent (0045892);1903506;1903507;1902679;nitric oxide metabolic process (0046209);reactive oxygen species metabolic process (0072593);reactive nitrogen species metabolic process (2001057);regulation of nitric-oxide synthase activity (0050999);signal transduction (0007165);small molecule metabolic process (0044281)	0006897;0016192;0006810;0051234;0051179;0008150;0045892;0006355;0010468;0060255;0019222;0050789;0065007;1903506;2001141;0010556;0009889;0031326;0031323;0050794;0051252;0019219;0051171;0080090;2000112;0010629;0010605;0009892;0048519;1903507;1902679;0010558;0009890;0031327;0031324;0048523;0051253;0045934;0051172;2000113;0046209;0006807;0008152;0072593;0044237;0009987;2001057;0050999;0032768;0051341…	DNA binding (0003677);protein binding (0005515)	0003677;0003676;0097159;0005488;0003674;1901363;0005515	cytoskeleton (0005856);endocytic vesicle membrane (0030666);0098588;nucleus (0005634);plasma membrane (0005886)	0005856;0043232;0043228;0043226;0005575;0043229;0044424;0044464;0005623;0005622;0030666;0030659;0012506;0031090;0016020;0044422;0043227;0031988;0031982;0044433;0044444;0005737;0044446;0031410;0016023;0043231;0098588;0030139;0005634;0005886;0071944			1.37	0.00	0.00	2.35	1.36	0.00		1	0	0	2	1	0
ROR1	4919	NTRKR1;dJ537F10.1;RP11-24J23.1	receptor tyrosine kinase-like orphan receptor 1;neurotrophic tyrosine kinase, receptor-related 1;tyrosine-protein kinase transmembrane receptor ROR1	peptidyl-tyrosine phosphorylation (0018108);cellular modified amino acid metabolic process (0006575);transmembrane receptor protein tyrosine kinase signaling pathway (0007169)	0018108;0006468;0006464;0036211;0019538;0043170;0071704;0008152;0008150;0044238;0043412;0044267;0044260;0044237;0009987;0016310;0006796;0006793;0018212;0018193;0006575;0006520;0019752;0043436;0006082;0044281;0044710;0044699;0044763;1901564;0006807;0007169;0007167;0007166;0007165;0050794;0050789;0065007;0051716;0050896;0007154;0044700;0023052	ATP binding (0005524);transmembrane receptor protein tyrosine kinase activity (0004714);Wnt-protein binding (0017147)	0005524;0032550;0001883;0001882;0036094;0005488;0003674;0097159;0097367;1901363;0032549;0032559;0030554;0017076;0000166;1901265;0032555;0032553;0035639;0043168;0043167;0004714;0004713;0004672;0016301;0016772;0016740;0003824;0016773;0019199;0004888;0038023;0004871;0060089;0004872;0017147;0005515	cytoplasm (0005737);integral to plasma membrane (0005887);receptor complex (0043235)	0005737;0044424;0044464;0005575;0005623;0005622;0005887;0016021;0031224;0044425;0016020;0031226;0044459;0005886;0071944;0043235;0043234;0032991			4.11	8.43	2.43	3.52	6.82	17.94		3	4	1	3	5	9
PC	5091	PCB	pyruvate carboxylase;pyruvate carboxylase, mitochondrial;pyruvic carboxylase	biotin metabolic process (0006768);single-organism cellular process (0044763);gluconeogenesis (0006094);single-organism biosynthetic process (0044711);lipid metabolic process (0006629);oxaloacetate metabolic process (0006107);pyruvate metabolic process (0006090)	0006768;0006767;0006766;0044281;0044710;0008152;0008150;0044699;0006790;0044237;0009987;0032787;0019752;0043436;0006082;0044763;0071704;0043603;0034641;0006807;0046483;0051186;1901360;1901564;0005975;0044238;0006094;0006006;0019318;0005996;0044723;0019319;0046364;0016051;0044711;0009058;1901576;0006629;0006107;0043648;0006090	ATP binding (0005524);biotin binding (0009374);biotin carboxylase activity (0004075);DNA binding (0003677);metal ion binding (0046872);pyruvate carboxylase activity (0004736);protein binding (0005515)	0005524;0032550;0001883;0001882;0036094;0005488;0003674;0097159;0097367;1901363;0032549;0032559;0030554;0017076;0000166;1901265;0032555;0032553;0035639;0043168;0043167;0009374;0019842;0033218;0033293;0031406;0043177;1901681;0004075;0016879;0016874;0003824;0003677;0003676;0046872;0043169;0004736;0016885;0005515	cytosol (0005829);mitochondrial inner membrane (0005743);mitochondrial matrix (0005759)	0005829;0044444;0044424;0044464;0005575;0005623;0005622;0005737;0005743;0019866;0031090;0016020;0044422;0043226;0043227;0031967;0031975;0044446;0043229;0031966;0044429;0005739;0043231;0005740;0005759;0070013;0043233;0031974			1.37	4.21	4.85	7.04	5.46	3.99		1	2	2	6	4	2
LRSAM1	90678	CMT2P;RIFLE;TAL;UNQ6496/PRO21356	leucine rich repeat and sterile alpha motif containing 1;E3 ubiquitin-protein ligase LRSAM1;Tsg101-associated ligase	cell death (0008219);negative regulation of endocytosis (0045806);protein autoubiquitination (0051865);protein catabolic process (0030163);protein polyubiquitination (0000209);ubiquitin-dependent endocytosis (0070086);protein transport (0015031);1902578;viral budding (0046755);1902592;membrane budding (0006900);multi-organism membrane organization (0044803);1902590;virion assembly (0019068)	0008219;0016265;0044699;0008150;0044763;0009987;0045806;0030100;0051128;0050789;0065007;0060627;0050794;0051049;0032879;0051051;0048519;0051129;0051865;0016567;0032446;0070647;0006464;0036211;0019538;0043170;0071704;0008152;0044238;0043412;0044267;0044260;0044237;0030163;0009057;1901575;0009056;0000209;0070086;0006897;0016192;0006810;0051234;0051179;0015031;0008104;0033036;0045184;0071702;0044765…	ubiquitin-protein ligase activity (0004842);transferase activity (0016740);zinc ion binding (0008270);hormone activity (0005179)	0016874;0003824;0003674;0004842;0019787;0016740;0008270;0046914;0046872;0043169;0043167;0005488;0005179;0005102;0005515;0016881;0016879	cytoplasm (0005737);extracellular region (0005576);membrane (0016020)	0005737;0044424;0044464;0005575;0005623;0005622;0005576;0016020			20.57	16.86	2.43	8.22	20.47	17.94		15	8	1	7	15	9
MOG	4340	BTN6;BTNL11;MOGIG2;NRCLP7;DAQB-92E24.2	myelin oligodendrocyte glycoprotein;MOG Ig-AluB;MOG alpha-5;myelin-oligodendrocyte glycoprotein	cell adhesion (0007155);central nervous system development (0007417);single-organism developmental process (0044767);positive regulation of MyD88-dependent toll-like receptor signaling pathway (0034126)	0007155;0022610;0008150;0007417;0048731;0048856;0032502;0007275;0044707;0032501;0044699;0044767;0007399;0034126;0034123;0002684;0002682;0050789;0065007;0048518;0009967;0009966;0010646;0050794;0023051;0048583;0010647;0048522;0023056;0048584;0034121;0034124;0044763;0009987	-	-	integral to membrane (0016021);plasma membrane (0005886)	0016021;0031224;0044425;0005575;0016020;0005886;0044464;0005623;0071944			0.00	0.00	0.00	3.52	4.09	1.99		0	0	0	3	3	1
CSNK1G2	1455	CK1g2	casein kinase 1, gamma 2;CKI-gamma 2;casein kinase 1 isoform gamma-2;casein kinase I isoform gamma-2	protein autophosphorylation (0046777);sphingolipid biosynthetic process (0030148);single-organism biosynthetic process (0044711);Wnt receptor signaling pathway (0016055);endocytosis (0006897);regulation of cell shape (0008360);peptidyl-serine phosphorylation (0018105);cellular modified amino acid metabolic process (0006575)	0046777;0006468;0006464;0036211;0019538;0043170;0071704;0008152;0008150;0044238;0043412;0044267;0044260;0044237;0009987;0016310;0006796;0006793;0007165;0050794;0050789;0065007;0051716;0050896;0007154;0044763;0044699;0044700;0023052;0044281;0044710;0030148;0006665;0006643;0044255;0006629;1901564;0006807;0046467;0008610;0044711;0009058;1901576;0044249;1901566;0016055;0007166;0006897;0016192;0006810…	ATP binding (0005524);magnesium ion binding (0000287);peptide binding (0042277);protein serine/threonine kinase activity (0004674);glycoprotein binding (0001948);phosphoprotein binding (0051219)	0005524;0032550;0001883;0001882;0036094;0005488;0003674;0097159;0097367;1901363;0032549;0032559;0030554;0017076;0000166;1901265;0032555;0032553;0035639;0043168;0043167;0000287;0046872;0043169;0042277;0033218;0004674;0004672;0016301;0016772;0016740;0003824;0016773;0001948;0005515;0051219	cytosol (0005829);membrane (0016020);nucleus (0005634)	0005737;0044424;0044464;0005575;0005623;0005622;0005829;0044444;0016020;0005634;0043231;0043227;0043226;0043229			2.74	2.11	4.85	1.17	0.00	3.99		2	1	2	1	0	2
FKBP4	2288	FKBP51;FKBP52;FKBP59;HBI;Hsp56;PPIase;p52	FK506 binding protein 4, 59kDa;51 kDa FK506-binding protein;FK506-binding protein 4 (59kD);HSP binding immunophilin;T-cell FK506-binding protein, 59kD;peptidyl-prolyl cis-trans isomerase FKBP4;peptidylprolyl cis-trans isomerase;rotamase	androgen receptor signaling pathway (0030521);chaperone-mediated protein folding (0061077);copper ion transport (0006825);1902578;embryo implantation (0007566);male sex differentiation (0046661);negative regulation of microtubule polymerization (0031115);negative regulation of neuron projection development (0010977);negative regulation of neuron differentiation (0045665);negative regulation of ne…	0030521;0030518;0030522;0007165;0050794;0050789;0065007;0008150;0051716;0009987;0050896;0007154;0044763;0044699;0044700;0023052;0061077;0006457;0044267;0019538;0043170;0071704;0008152;0044238;0044260;0044237;0006825;0000041;0030001;0006812;0006811;0044765;0006810;0051234;0051179;1902578;0007566;0044702;0022414;0007275;0044707;0032501;0044767;0032502;0007565;0044703;0051704;0044706;0046661;0007548…	ATP binding (0005524);FK506 binding (0005528);GTP binding (0005525);heat shock protein binding (0031072);peptidyl-prolyl cis-trans isomerase activity (0003755);0044822;RNA binding (0003723);protein binding, bridging (0030674);copper-dependent protein binding (0032767);glucocorticoid receptor binding (0035259);tau protein binding (0048156);phosphoprotein binding (0051219)	0005524;0032550;0001883;0001882;0036094;0005488;0003674;0097159;0097367;1901363;0032549;0032559;0030554;0017076;0000166;1901265;0032555;0032553;0035639;0043168;0043167;0005528;0005527;0008144;0005525;0032561;0019001;0031072;0005515;0003755;0016859;0016853;0003824;0044822;0003723;0003676;0030674;0060090;0032767;0035259;0035258;0035257;0051427;0005102;0048156;0008092;0051219	axonal growth cone (0044295);cytosol (0005829);endoplasmic reticulum membrane (0005789);0098588;0098589;extracellular vesicular exosome (0070062);1903561;microtubule (0005874);mitochondrion (0005739);neuronal cell body (0043025);0036477;perinuclear region of cytoplasm (0048471);nucleoplasm (0005654)	0044295;0030426;0030427;0044464;0005575;0005623;0044463;0042995;0097458;0043005;0033267;0030424;0005737;0044424;0005622;0005829;0044444;0005789;0031090;0016020;0044422;0043226;0043227;0044425;0044432;0044446;0043229;0005783;0043231;0012505;0098588;0098589;0042175;0070062;0031988;0031982;0065010;0043230;0044421;0005576;1903561;0005874;0043234;0032991;0044430;0005856;0043232;0043228;0015630;0005739…			19.20	12.64	29.12	15.26	30.03	15.95		14	6	12	13	22	8
CSE1L	1434	CAS;CSE1;XPO2	CSE1 chromosome segregation 1-like (yeast);cellular apoptosis susceptibility protein;chromosome segregation 1-like protein;exp2;exportin-2;importin-alpha re-exporter	apoptotic process (0006915);cell proliferation (0008283);protein export from nucleus (0006611);1902582;1902578	0006915;0012501;0008219;0016265;0044699;0008150;0044763;0009987;0008283;0006611;0006886;0015031;0008104;0033036;0051179;0045184;0051234;0071702;0006810;0046907;0051649;0051641;0034613;0070727;0051168;0006913;0016482;0051169;1902582;0044765;1902578	importin-alpha export receptor activity (0008262);Ran GTPase binding (0008536)	0008262;0005049;0008565;0022892;0005215;0003674;0005515;0005488;0008536;0017016;0031267;0051020;0019899	cytoplasm (0005737);extracellular vesicular exosome (0070062);1903561;membrane (0016020);nucleoplasm (0005654)	0005737;0044424;0044464;0005575;0005623;0005622;0070062;0031988;0031982;0043226;0065010;0043227;0043230;0044421;0005576;1903561;0016020;0005634;0043231;0043229;0005654;0044428;0044446;0044422;0031981;0070013;0043233;0031974			58.96	111.68	116.46	69.25	77.80	59.81		43	53	48	59	57	30
MAPK14	1432	CSBP;CSBP1;CSBP2;CSPB1;EXIP;Mxi2;PRKM14;PRKM15;RK;SAPK2A;p38;p38ALPHA;RP1-179N16.5	mitogen-activated protein kinase 14;CSAID-binding protein;Csaids binding protein;MAP kinase 14;MAP kinase Mxi2;MAP kinase p38 alpha;MAX-interacting protein 2;cytokine suppressive anti-inflammatory drug binding protein;cytokine suppressive anti-inflammatory drug-binding protein;mitogen-activated protein kinase p38 alpha;p38 MAP kinase;p38 mitogen activated protein kinase;p38alpha Exip;stress-activ…	3'-UTR-mediated mRNA stabilization (0070935);activation of MAPK activity (0000187);1902531;1902533;angiogenesis (0001525);apoptotic process (0006915);cartilage condensation (0001502);0098743;cell morphogenesis (0000902);cellular component movement (0006928);cellular response to ionizing radiation (0071479);response to external biotic stimulus (0043207);cellular response to vascular endothelial gr…	0070935;0048255;0043488;0043487;0010608;0010468;0060255;0019222;0050789;0065007;0008150;0065008;0043489;0000187;0032147;0045860;0001934;0001932;0031399;0032268;0031323;0050794;0051246;0080090;0042325;0019220;0051174;0031401;0032270;0031325;0009893;0048518;0048522;0051247;0010604;0042327;0045937;0010562;0033674;0043549;0051338;0050790;0065009;0051347;0043085;0044093;0045859;0043406;0043405;0043408…	ATP binding (0005524);MAP kinase activity (0004707);MAP kinase kinase activity (0004708);NFAT protein binding (0051525)	0005524;0032550;0001883;0001882;0036094;0005488;0003674;0097159;0097367;1901363;0032549;0032559;0030554;0017076;0000166;1901265;0032555;0032553;0035639;0043168;0043167;0004707;0004702;0004674;0004672;0016301;0016772;0016740;0003824;0016773;0005057;0004871;0060089;0004708;0004712;0051525;0008134;0005515	cytosol (0005829);extracellular vesicular exosome (0070062);1903561;mitochondrion (0005739);nucleoplasm (0005654);spindle pole (0000922)	0005737;0044424;0044464;0005575;0005623;0005622;0005829;0044444;0070062;0031988;0031982;0043226;0065010;0043227;0043230;0044421;0005576;1903561;0005739;0043231;0043229;0005654;0044428;0044446;0044422;0005634;0031981;0070013;0043233;0031974;0000922;0044430;0005856;0043232;0043228;0005819;0015630;0043234;0032991			15.08	16.86	24.26	19.95	15.01	13.95		11	8	10	17	11	7
FOSB	2354	AP-1;G0S3;GOS3;GOSB	FBJ murine osteosarcoma viral oncogene homolog B;G0/G1 switch regulatory protein 3;activator protein 1;protein fosB	cellular response to calcium ion (0071277);cellular response to hormone stimulus (0032870);female pregnancy (0007565);negative regulation of transcription from RNA polymerase II promoter (0000122);1903506;1903507;1902679;response to cAMP (0051591);response to corticosterone stimulus (0051412);response to drug (0042493);response to mechanical stimulus (0009612);response to morphine (0043278);respo…	0071277;0051592;0010038;0010035;0042221;0050896;0008150;0071248;0071241;0070887;0051716;0009987;0032870;0009725;0009719;0010033;0071310;0071495;0007565;0044703;0022414;0051704;0044706;0032501;0000122;0006357;0006355;0010468;0060255;0019222;0050789;0065007;1903506;2001141;0010556;0009889;0031326;0031323;0050794;0051252;0019219;0051171;0080090;2000112;0045892;0010629;0010605;0009892;0048519;1903507…	double-stranded DNA binding (0003690);sequence-specific DNA binding (0043565);sequence-specific DNA binding transcription factor activity (0003700);transcription factor binding (0008134)	0003677;0003676;0097159;0005488;0003674;1901363;0003690;0043566;0043565;0003700;0001071;0008134;0005515	nucleus (0005634)	0005634;0043231;0043227;0043226;0005575;0043229;0044424;0044464;0005623;0005622			27.42	6.32	2.43	65.73	0.00	13.95		20	3	1	56	0	7
PDZD8	118987	PDZK8;bA129M16.2	PDZ domain containing 8;PDZ domain-containing protein 8;sarcoma antigen NY-SAR-104;sarcoma antigen NY-SAR-84;sarcoma antigen NY-SAR-84/NY-SAR-104	cytoskeleton organization (0007010);intracellular signal transduction (0035556);regulation of cell morphogenesis (0022604);viral process (0016032)	0007010;0006996;0009987;0008150;0016043;0071840;0035556;0007165;0050794;0050789;0065007;0051716;0050896;0007154;0044763;0044699;0044700;0023052;0022604;0022603;0050793;0051128;0016032;0044403;0044419;0051704;0044764	metal ion binding (0046872)	0046872;0043169;0043167;0005488;0003674	membrane (0016020)	0016020;0005575			12.34	18.96	24.26	22.30	16.38	17.94		9	9	10	19	12	9
GSG1	83445	hCG_28221	germ cell associated 1;germ cell-specific gene 1 protein	-	-	RNA polymerase binding (0070063)	0070063;0019899;0005515;0005488;0003674	integral to membrane (0016021);endoplasmic reticulum membrane (0005789);0098588;0098589	0005783;0043231;0043227;0043226;0005575;0043229;0044424;0044464;0005623;0005622;0044444;0005737;0012505;0016021;0031224;0044425;0016020;0005789;0031090;0044422;0044432;0044446;0098588;0098589;0042175			4.11	2.11	0.00	1.17	0.00	0.00		3	1	0	1	0	0
TRNT1	51095	CCA1;MtCCA;SIFD;CGI-47	tRNA nucleotidyl transferase, CCA-adding, 1;CCA tRNA nucleotidyltransferase 1, mitochondrial;mitochondrial CCA-adding tRNA-nucleotidyltransferase;mt CCA-adding enzyme;mt tRNA CCA-diphosphorylase;mt tRNA CCA-pyrophosphorylase;mt tRNA adenylyltransferase;tRNA-nucleotidyltransferase 1, mitochondrial	protein targeting to mitochondrion (0006626);1902582;1902578;1902580;tRNA 3'-terminal CCA addition (0001680)	0006626;0006605;0006886;0015031;0008104;0033036;0051179;0008150;0045184;0051234;0071702;0006810;0046907;0051649;0051641;0034613;0070727;1902582;0044765;0044699;1902578;0006839;0016482;0070585;0033365;0072655;0072594;1902580;0007005;0006996;0009987;0016043;0071840;0042780;0008033;0006399;0034660;0016070;0044260;0043170;0071704;0008152;0044237;0090304;0006139;0006725;0034641;0006807;0044238;0046483…	ATP binding (0005524);ATP:3'-cytidine-cytidine-tRNA adenylyltransferase activity (0052929);CTP:3'-cytidine-tRNA cytidylyltransferase activity (0052928);CTP:tRNA cytidylyltransferase activity (0052927);tRNA adenylyltransferase activity (0004810);tRNA binding (0000049)	0005524;0032550;0001883;0001882;0036094;0005488;0003674;0097159;0097367;1901363;0032549;0032559;0030554;0017076;0000166;1901265;0032555;0032553;0035639;0043168;0043167;0052929;0070566;0016779;0016772;0016740;0003824;0052928;0052927;0004810;0000049;0003723;0003676	mitochondrion (0005739)	0005622;0044464;0005575;0005623;0005739;0043231;0043227;0043226;0043229;0044424;0044444;0005737			27.42	33.72	14.56	18.78	27.30	25.92		20	16	6	16	20	13
NRP2	8828	NP2;NPN2;PRO2714;VEGF165R2	neuropilin 2;neuropilin-2;neuropilin-2a(17);neuropilin-2a(22);neuropilin-2b(0);receptor for VEGF165 and semaphorins class3;vascular endothelial cell growth factor 165 receptor 2	angiogenesis (0001525);axon extension involved in axon guidance (0048846);cell adhesion (0007155);gonadotrophin-releasing hormone neuronal migration to the hypothalamus (0021828);neuron migration (0001764);head development (0060322);heart development (0007507);negative chemotaxis (0050919);nerve development (0021675);neural crest cell migration (0001755);positive regulation of endothelial cell mi…	0001525;0044767;0032502;0008150;0044699;0048646;0009653;0048856;0048514;0001568;0001944;0048731;0007275;0044707;0032501;0072358;0072359;0048846;0048675;1990138;0048588;0016049;0040007;0044763;0009987;0048589;0048468;0048869;0030154;0060560;0048812;0048858;0030030;0016043;0071840;0032990;0032989;0000902;0031175;0048666;0030182;0048699;0022008;0007399;0007409;0048667;0000904;0061564;1902284;0097485…	cytokine binding (0019955);growth factor binding (0019838);heparin binding (0008201);metal ion binding (0046872);semaphorin receptor activity (0017154);vascular endothelial growth factor-activated receptor activity (0005021)	0019955;0005515;0005488;0003674;0019838;0008201;0005539;0097367;0043168;0043167;1901681;0046872;0043169;0004872;0017154;0004888;0038023;0004871;0060089;0005021;0004714;0004713;0004672;0016301;0016772;0016740;0003824;0016773;0019199	axon (0030424);extracellular region (0005576);integral to membrane (0016021);plasma membrane (0005886);semaphorin receptor complex (0002116)	0030424;0043005;0042995;0044464;0005575;0005623;0097458;0005576;0016021;0031224;0044425;0016020;0005886;0071944;0002116;0043235;0043234;0032991			9.60	16.86	55.80	23.47	19.11	61.80		7	8	23	20	14	31
IL6R	3570	CD126;IL-6R-1;IL-6RA;IL6Q;IL6RA;IL6RQ;gp80	interleukin 6 receptor;CD126 antigen;IL-6 receptor subunit alpha;IL-6R 1;interleukin-6 receptor subunit alpha;membrane glycoprotein 80	acute-phase response (0006953);ciliary neurotrophic factor-mediated signaling pathway (0070120);defense response to Gram-negative bacterium (0050829);response to external biotic stimulus (0043207);0098542;defense response to Gram-positive bacterium (0050830);endocrine pancreas development (0031018);extrinsic apoptotic signaling pathway (0097191);hepatic immune response (0002384);interleukin-6-med…	0006953;0002526;0006954;0006952;0006950;0050896;0008150;0070120;0019221;0007166;0007165;0050794;0050789;0065007;0051716;0009987;0007154;0044763;0044699;0044700;0023052;0071345;0034097;0010033;0042221;0071310;0070887;0050829;0042742;0009617;0051707;0043207;0009605;0009607;0051704;0098542;0050830;0031018;0044767;0032502;0048856;0031016;0048513;0048731;0007275;0044707;0032501;0035270;0097191;0097190…	ciliary neurotrophic factor binding (0070119);enzyme binding (0019899);interleukin-6 binding (0019981);protein homodimerization activity (0042803);interleukin-6 receptor activity (0004915);ciliary neurotrophic factor receptor activity (0004897);interleukin-6 receptor binding (0005138)	0070119;0019955;0005515;0005488;0003674;0004896;0004888;0038023;0004871;0060089;0004872;0019899;0019981;0019838;0042803;0042802;0046983;0004915;0004897;0005138;0005126;0005102;0070851	apical plasma membrane (0016324);0098590;0098589;extracellular space (0005615);interleukin-6 receptor complex (0005896);cell surface (0009986);basolateral plasma membrane (0016323);ciliary neurotrophic factor receptor complex (0070110)	0016324;0016020;0005575;0044459;0044425;0044464;0005623;0005886;0071944;0098590;0098589;0045177;0005576;0005615;0044421;0005896;0043235;0043234;0032991;0005887;0016021;0031224;0031226;0009986;0016323;0070110			0.00	2.11	0.00	0.00	0.00	0.00		0	1	0	0	0	0
LINC00880	339894	RP11-6F2.4	long intergenic non-protein coding RNA 880	-	-	-	-	-	-			1.37	0.00	0.00	1.17	0.00	0.00		1	0	0	1	0	0
EPHA1-AS1	285965	-	EPHA1 antisense RNA 1	-	-	-	-	-	-			0.00	0.00	0.00	1.17	0.00	0.00		0	0	0	1	0	0
FRG1BP	-	-	-	-	-	-	-	-	-			2.74	6.32	4.85	2.35	5.46	7.97		2	3	2	2	4	4
INPP5D	3635	SHIP;SHIP-1;SHIP1;SIP-145;hp51CN;p150Ship	inositol polyphosphate-5-phosphatase, 145kDa;SH2 domain-containing inositol 5'-phosphatase 1;inositol polyphosphate-5-phosphatase, 145kD;phosphatidylinositol 3,4,5-trisphosphate 5-phosphatase 1;signaling inositol polyphosphate 5 phosphatase SIP-145;signaling inositol polyphosphate phosphatase SHIP II	apoptotic process (0006915);blood coagulation (0007596);determination of adult lifespan (0008340);immunoglobulin mediated immune response (0016064);inositol phosphate metabolic process (0043647);intracellular signal transduction (0035556);leukocyte migration (0050900);negative regulation of B cell proliferation (0030889);negative regulation of bone resorption (0045779);negative regulation of immu…	0006915;0012501;0008219;0016265;0044699;0008150;0044763;0009987;0007596;0007599;0050878;0044707;0032501;0065008;0065007;0050817;0042060;0009611;0006950;0050896;0008340;0010259;0007568;0044767;0032502;0007275;0016064;0019724;0002449;0002443;0002252;0002376;0002460;0002250;0006955;0043647;0006796;0006793;0044237;0008152;0019637;0071704;0019751;0006066;0044281;0044710;1901615;0035556;0007165;0050794…	inositol-polyphosphate 5-phosphatase activity (0004445);phosphatidylinositol trisphosphate phosphatase activity (0034594);SH3 domain binding (0017124)	0004445;0046030;0052745;0016791;0042578;0016788;0016787;0003824;0003674;0034594;0052866;0005515;0005488;0017124;0019904	cytosol (0005829);membrane (0016020)	0005829;0044444;0044424;0044464;0005575;0005623;0005622;0005737;0016020			1.37	0.00	0.00	0.00	0.00	0.00		1	0	0	0	0	0
DHX35	60625	C20orf15;DDX35;KAIA0875;RP4-616B8.3	DEAH (Asp-Glu-Ala-His) box polypeptide 35;DEAD/H (Asp-Glu-Ala-Asp/His) box polypeptide 35;DEAH box protein 35;DEAH-box protein 35;probable ATP-dependent RNA helicase DHX35	mRNA splicing, via spliceosome (0000398);ATP catabolic process (0006200);single-organism cellular process (0044763);single-organism catabolic process (0044712)	0000398;0000377;0000375;0008380;0006396;0016070;0044260;0043170;0071704;0008152;0008150;0044237;0009987;0090304;0006139;0006725;0034641;0006807;0044238;0046483;1901360;0010467;0006397;0016071;0006200;0009154;0006195;0006163;0009117;0006753;0006796;0006793;0019637;0055086;0044281;0044710;0044699;0044763;0072521;1901564;0009166;1901292;0034655;0019439;0044248;0009056;0044270;0046700;1901361;1901575…	ATP binding (0005524);ATP-dependent RNA helicase activity (0004004);0044822;RNA binding (0003723)	0005524;0032550;0001883;0001882;0036094;0005488;0003674;0097159;0097367;1901363;0032549;0032559;0030554;0017076;0000166;1901265;0032555;0032553;0035639;0043168;0043167;0008026;0042623;0016887;0017111;0016462;0016818;0016817;0016787;0003824;0070035;0004386;0003676;0004004;0003724;0008186;0044822;0003723	catalytic step 2 spliceosome (0071013)	0071013;0005681;0030529;0032991;0005575;0044424;0044464;0005623;0005622;0044428;0044446;0044422;0043226;0043229;0005634;0043231;0043227			4.11	2.11	4.85	5.87	6.82	1.99		3	1	2	5	5	1
LINC00921	283876	-	long intergenic non-protein coding RNA 921	negative regulation of transcription, DNA-dependent (0045892);1903506;1903507;1902679;transcription, DNA-dependent (0006351);0097659	0045892;0006355;0010468;0060255;0019222;0050789;0065007;0008150;1903506;2001141;0010556;0009889;0031326;0031323;0050794;0051252;0019219;0051171;0080090;2000112;0010629;0010605;0009892;0048519;1903507;1902679;0010558;0009890;0031327;0031324;0048523;0051253;0045934;0051172;2000113;0006351;0034645;0009059;0043170;0071704;0008152;1901576;0009058;0044249;0044237;0009987;0044260;0097659;0032774;0016070…	DNA binding (0003677);metal ion binding (0046872);sequence-specific DNA binding transcription factor activity (0003700)	0003677;0003676;0097159;0005488;0003674;1901363;0046872;0043169;0043167;0003700;0001071	cytoplasm (0005737);microtubule cytoskeleton (0015630);nucleus (0005634)	0005737;0044424;0044464;0005575;0005623;0005622;0015630;0005856;0043232;0043228;0043226;0043229;0005634;0043231;0043227			2.74	0.00	2.43	2.35	1.36	1.99		2	0	1	2	1	1
CCAR2	57805	DBC-1;DBC1;KIAA1967;NET35;p30 DBC;p30DBC	cell cycle and apoptosis regulator 2;cell cycle and apoptosis regulator protein 2;cell division cycle and apoptosis regulator protein 2;deleted in breast cancer 1;p30 DBC protein	cell cycle (0007049);cellular response to DNA damage stimulus (0006974);mitochondrial fragmentation involved in apoptotic process (0043653);mRNA processing (0006397);negative regulation of catalytic activity (0043086);negative regulation of intrinsic apoptotic signaling pathway in response to DNA damage (1902230);1902531;1902532;negative regulation of apoptotic process (0043066);negative regulati…	0007049;0044763;0009987;0008150;0044699;0006974;0033554;0006950;0050896;0051716;0043653;0000266;0007005;0006996;0016043;0071840;0048285;0008637;0006915;0012501;0008219;0016265;0006397;0006396;0016070;0044260;0043170;0071704;0008152;0044237;0090304;0006139;0006725;0034641;0006807;0044238;0046483;1901360;0010467;0016071;0043086;0009892;0019222;0050789;0065007;0048519;0044092;0065009;0050790;1902230…	enzyme inhibitor activity (0004857);0044822;RNA binding (0003723);RNA polymerase II core binding (0000993)	0019899;0005515;0005488;0003674;0004857;0030234;0044822;0003723;0003676;0097159;1901363;0000993;0001099;0001098;0032403;0043175;0070063	DBIRD complex (0044609);mitochondrial matrix (0005759);nuclear chromatin (0000790);spliceosomal complex (0005681)	0005737;0044424;0044464;0005575;0005623;0005622;0044609;0043234;0032991;0005759;0044429;0044444;0044446;0044422;0043226;0043229;0005739;0043231;0043227;0070013;0043233;0031974;0000790;0000785;0044427;0005694;0043232;0043228;0044454;0044428;0005634;0000228;0031981;0005681;0030529			12.34	4.21	4.85	15.26	8.19	1.99		9	2	2	13	6	1
TAF6	6878	MGC:8964;TAF(II)70;TAF(II)80;TAF2E;TAFII-70;TAFII-80;TAFII70;TAFII80;TAFII85	TAF6 RNA polymerase II, TATA box binding protein (TBP)-associated factor, 80kDa;RNA polymerase II TBP-associated factor subunit E;TATA box binding protein (TBP)-associated factor, RNA polymerase II, E, 70/85kD;transcription initiation factor TFIID 70 kDa subunit;transcription initiation factor TFIID subunit 6	0097659;negative regulation of cell cycle (0045786);negative regulation of cell proliferation (0008285);regulation of sequence-specific DNA binding transcription factor activity (0051090);1903506;transcription elongation from RNA polymerase II promoter (0006368);transcription initiation from RNA polymerase II promoter (0006367);viral process (0016032)	0006352;0032774;0009059;0043170;0071704;0008152;0008150;1901576;0009058;0016070;0044260;0044237;0009987;0090304;0006139;0006725;0034641;0006807;0044238;0046483;1901360;0034654;0018130;0044249;0019438;0044271;1901362;0006351;0034645;0097659;0010467;0045786;0048523;0048519;0050789;0065007;0050794;0051726;0008285;0042127;0051090;0006355;0010468;0060255;0019222;1903506;2001141;0010556;0009889;0031326…	DNA binding (0003677);sequence-specific DNA binding transcription factor activity (0003700);protein heterodimerization activity (0046982)	0003677;0003676;0097159;0005488;0003674;1901363;0003700;0001071;0005515;0046982;0046983	cytoplasm (0005737);MLL1 complex (0071339);1990234;1902494;transcription factor TFIID complex (0005669);0090575;transcription factor TFTC complex (0033276);protein acetyltransferase complex (0031248);1902493	0005737;0044424;0044464;0005575;0005623;0005622;0071339;0044665;0035097;0034708;1990234;1902494;0043234;0032991;0044451;0044428;0044446;0044422;0043226;0043229;0005634;0043231;0043227;0005654;0031981;0070013;0043233;0031974;0005669;0090575;0044798;0005667;0016591;0055029;0000428;0030880;0033276;0070461;0000123;0031248;1902493			10.97	16.86	14.56	9.39	16.38	21.93		8	8	6	8	12	11
YAF2	10138	-	YY1 associated factor 2;YY1-associated factor 2	negative regulation of transcription, DNA-dependent (0045892);1903506;1903507;1902679;positive regulation of transcription, DNA-dependent (0045893);1903508;1902680;transcription, DNA-dependent (0006351);0097659	0045892;0006355;0010468;0060255;0019222;0050789;0065007;0008150;1903506;2001141;0010556;0009889;0031326;0031323;0050794;0051252;0019219;0051171;0080090;2000112;0010629;0010605;0009892;0048519;1903507;1902679;0010558;0009890;0031327;0031324;0048523;0051253;0045934;0051172;2000113;0045893;0010628;0010604;0009893;0048518;1903508;1902680;0010557;0009891;0031328;0031325;0048522;0051254;0045935;0051173…	transcription coactivator activity (0003713);transcription corepressor activity (0003714);zinc ion binding (0008270);protein binding (0005515)	0003713;0003712;0000989;0000988;0003674;0003714;0008270;0046914;0046872;0043169;0043167;0005488;0005515	cytoplasm (0005737);nucleoplasm (0005654)	0005737;0044424;0044464;0005575;0005623;0005622;0005634;0043231;0043227;0043226;0043229;0005654;0044428;0044446;0044422;0031981;0070013;0043233;0031974			20.57	21.07	14.56	19.95	19.11	19.94		15	10	6	17	14	10
C10orf131	100127889	bA690P14.3;RP11-690P14.3	chromosome 10 open reading frame 131;uncharacterized protein C10orf131	-	-	-	-	-	-			0.00	0.00	2.43	0.00	0.00	0.00		0	0	1	0	0	0
SSFA2	6744	CS-1;CS1;KRAP;SPAG13	sperm specific antigen 2;KRAS-induced actin-interacting protein;cleavage signal-1 protein;ki-ras-induced actin-interacting protein;sperm associated antigen 13;sperm-specific antigen 2	-	-	actin binding (0003779);receptor binding (0005102)	0003779;0008092;0005515;0005488;0003674;0005102	cytoplasm (0005737);plasma membrane (0005886);nucleoplasm (0005654)	0005737;0044424;0044464;0005575;0005623;0005622;0005634;0043231;0043227;0043226;0043229;0005886;0016020;0071944;0005654;0044428;0044446;0044422;0031981;0070013;0043233;0031974			13.71	10.54	16.98	29.34	21.84	19.94		10	5	7	25	16	10
SRP9	6726	ALURBP	signal recognition particle 9kDa;signal recognition particle 9 kDa protein;signal recognition particle 9kD	negative regulation of translational elongation (0045900);negative regulation of gene expression (0010629);SRP-dependent cotranslational protein targeting to membrane (0006614);1902582;1902578;1902580;translation (0006412)	0044267;0019538;0043170;0071704;0008152;0008150;0044238;0044260;0044237;0009987;0010467;0045900;0006448;0006417;0010608;0010468;0060255;0019222;0050789;0065007;0032268;0031323;0050794;0051246;0080090;2000112;0010556;0009889;0031326;0017148;0010629;0010605;0009892;0048519;0032269;0031324;0048523;0051248;2000113;0010558;0009890;0031327;0006614;0006613;0006612;0006605;0006886;0015031;0008104;0033036…	7S RNA binding (0008312);signal recognition particle binding (0005047)	0008312;0003723;0003676;0097159;0005488;0003674;1901363;0005047;0043021	cytosol (0005829);extracellular vesicular exosome (0070062);1903561;signal recognition particle receptor complex (0005785);0098588;0098589;signal recognition particle, endoplasmic reticulum targeting (0005786)	0005829;0044444;0044424;0044464;0005575;0005623;0005622;0005737;0070062;0031988;0031982;0043226;0065010;0043227;0043230;0044421;0005576;1903561;0005785;0043234;0032991;0044425;0016020;0044432;0044446;0044422;0043229;0005783;0043231;0012505;0030867;0005789;0031090;0098588;0098589;0042175;0005791;0005786;0048500;0030529			422.31	627.94	669.65	487.10	533.69	444.56		308	298	276	415	391	223
SPTAN1	6709	EIEE5;NEAS;SPTA2	spectrin, alpha, non-erythrocytic 1;alpha-II spectrin;alpha-fodrin;fodrin alpha chain;spectrin alpha chain, non-erythrocytic 1;spectrin, non-erythroid alpha chain;spectrin, non-erythroid alpha subunit	actin filament capping (0051693);axon guidance (0007411);cellular component disassembly involved in execution phase of apoptosis (0006921)	0051693;0030835;0030834;0008064;0030832;0032535;0016043;0071840;0008150;0044763;0009987;0044699;0090066;0065008;0065007;0032956;0032970;0050794;0050789;0051493;0033043;0051128;1901879;0043244;0051494;0010639;0048523;0048519;0051129;1901880;0043242;0030837;0030833;0032271;0043254;0044087;0032272;0031333;0006915;0012501;0008219;0016265;0007411;0097485;0006928;0006935;0042221;0050896;0042330;0009605…	actin binding (0003779);calcium ion binding (0005509);structural constituent of cytoskeleton (0005200);calmodulin binding (0005516);spectrin binding (0030507);protein heterodimerization activity (0046982)	0003779;0008092;0005515;0005488;0003674;0005509;0046872;0043169;0043167;0005200;0005198;0005516;0030507;0046982;0046983	cuticular plate (0032437);cytosol (0005829);extracellular vesicular exosome (0070062);1903561;fascia adherens (0005916);intracellular membrane-bounded organelle (0043231);lateral plasma membrane (0016328);microtubule cytoskeleton (0015630);spectrin (0008091);Z disc (0030018)	0032437;0044430;0044446;0044422;0005575;0043226;0044424;0044464;0005623;0005622;0043229;0005856;0043232;0043228;0044448;0044444;0005737;0005938;0071944;0030864;0030863;0015629;0005829;0070062;0031988;0031982;0065010;0043227;0043230;0044421;0005576;1903561;0005916;0005913;0005911;0030054;0005912;0070161;0014704;0044291;0043231;0016328;0044459;0044425;0016020;0005886;0015630;0008091;0030018;0044449…			123.40	118.00	97.05	110.33	85.99	139.55		90	56	40	94	63	70
TRPM6	140803	CHAK2;HMGX;HOMG;HOMG1;HSH;RP11-174B4.1	transient receptor potential cation channel, subfamily M, member 6;channel kinase 2;melastatin-related TRP cation channel 6;transient receptor potential cation channel subfamily M member 6	calcium ion transmembrane transport (0070588);1902578;0098662;0098655;0098660;response to toxic substance (0009636);protein phosphorylation (0006468)	0070588;0006816;0070838;0030001;0006812;0006811;0044765;0006810;0051234;0051179;0008150;0044699;1902578;0072511;0034220;0055085;0044763;0009987;0098662;0098655;0098660;0009636;0042221;0050896;0006468;0006464;0036211;0019538;0043170;0071704;0008152;0044238;0043412;0044267;0044260;0044237;0016310;0006796;0006793	ATP binding (0005524);calcium channel activity (0005262);metal ion binding (0046872);protein serine/threonine kinase activity (0004674);protein binding (0005515)	0005524;0032550;0001883;0001882;0036094;0005488;0003674;0097159;0097367;1901363;0032549;0032559;0030554;0017076;0000166;1901265;0032555;0032553;0035639;0043168;0043167;0005262;0005261;0005216;0015075;0022891;0022857;0005215;0022892;0022838;0015267;0022803;0008324;0015085;0046873;0022890;0072509;0046872;0043169;0004674;0004672;0016301;0016772;0016740;0003824;0016773;0005515	apical plasma membrane (0016324);0098590;0098589;brush border membrane (0031526);integral to membrane (0016021)	0016324;0016020;0005575;0044459;0044425;0044464;0005623;0005886;0071944;0098590;0098589;0045177;0031526;0031253;0044463;0042995;0005903;0016021;0031224			0.00	0.00	2.43	1.17	0.00	0.00		0	0	1	1	0	0
PSMA3-AS1	379025	RP11-349A22.5	PSMA3 antisense RNA 1	-	-	-	-	-	-			12.34	16.86	7.28	19.95	8.19	21.93		9	8	3	17	6	11
WDR13	64743	MG21	WD repeat domain 13;WD repeat-containing protein 13	-	-	-	-	cytoplasm (0005737);nucleoplasm (0005654)	0005737;0044424;0044464;0005575;0005623;0005622;0005634;0043231;0043227;0043226;0043229;0005654;0044428;0044446;0044422;0031981;0070013;0043233;0031974			23.31	21.07	26.69	22.30	9.55	43.86		17	10	11	19	7	22
MAP2K4P1	139201	-	mitogen-activated protein kinase kinase 4 pseudogene 1	-	-	-	-	-	-			0.00	0.00	0.00	0.00	0.00	1.99		0	0	0	0	0	1
LOC650226	650226	-	ankyrin repeat domain 26 pseudogene	-	-	-	-	-	-			0.00	0.00	0.00	1.17	0.00	0.00		0	0	0	1	0	0
SHMT2	6472	GLYA;HEL-S-51e;SHMT	serine hydroxymethyltransferase 2 (mitochondrial);GLY A+;epididymis secretory sperm binding protein Li 51e;glycine auxotroph A, human complement for hamster;glycine hydroxymethyltransferase;serine aldolase;serine hydroxymethylase;serine hydroxymethyltransferase, mitochondrial;serine methylase;threonine aldolase	glycine biosynthetic process from serine (0019264);single-organism cellular process (0044763);L-serine biosynthetic process (0006564);positive regulation of cell proliferation (0008284);protein homotetramerization (0051289);tetrahydrofolate interconversion (0035999)	0019264;0006545;0006544;0009069;1901605;0006520;0019752;0043436;0006082;0044237;0008152;0008150;0009987;0044281;0044710;0044699;0044763;0071704;0044238;1901564;0006807;0009070;1901607;0008652;0046394;0016053;0044249;0009058;0044283;0044711;1901576;1901566;0006563;0006564;0006730;0008284;0042127;0050794;0050789;0065007;0048522;0048518;0051289;0051260;0051259;0006461;0065003;0022607;0016043;0071840…	amino acid binding (0016597);chromatin binding (0003682);glycine hydroxymethyltransferase activity (0004372);L-allo-threonine aldolase activity (0008732);pyridoxal phosphate binding (0030170);organic cyclic compound binding (0097159);heterocyclic compound binding (1901363);methyltransferase activity (0008168);identical protein binding (0042802)	0016597;0031406;0043168;0043167;0005488;0003674;0043177;0036094;0003682;0004372;0016742;0016741;0016740;0003824;0008732;0004793;0016832;0016830;0016829;0030170;0048037;0097159;1901363;0008168;0042802;0005515	extracellular vesicular exosome (0070062);1903561;microtubule cytoskeleton (0015630);mitochondrial inner membrane (0005743);mitochondrial intermembrane space (0005758);mitochondrial nucleoid (0042645)	0070062;0031988;0031982;0043226;0005575;0065010;0043227;0043230;0044421;0005576;1903561;0015630;0005856;0043232;0043228;0043229;0044424;0044464;0005623;0005622;0005743;0019866;0031090;0016020;0044422;0031967;0031975;0044446;0031966;0044429;0044444;0005737;0005739;0043231;0005740;0005758;0031970;0031974;0005759;0070013;0043233;0042645;0009295			244.06	252.86	184.40	149.06	193.82	105.66		178	120	76	127	142	53
LOC100133091	100133091	-	uncharacterized LOC100133091	-	-	-	-	-	-			0.00	4.21	0.00	2.35	0.00	1.99		0	2	0	2	0	1
LOC643406	643406	-	uncharacterized LOC643406	-	-	-	-	-	-			1.37	0.00	0.00	0.00	0.00	0.00		1	0	0	0	0	0
GEMIN7	79760	SIP3	gem (nuclear organelle) associated protein 7;gem-associated protein 7;gemin 7;gemin-7	ncRNA metabolic process (0034660);spliceosomal snRNP assembly (0000387)	0010467;0043170;0071704;0008152;0008150;0000398;0000377;0000375;0008380;0006396;0016070;0044260;0044237;0009987;0090304;0006139;0006725;0034641;0006807;0044238;0046483;1901360;0006397;0016071;0034660;0000387;0022618;0034622;0065003;0022607;0016043;0071840;0044085;0043933;0071826;0022613	protein binding (0005515)	0005515;0005488;0003674	cytosol (0005829);SMN complex (0032797);SMN-Sm protein complex (0034719);Gemini of coiled bodies (0097504)	0005737;0044424;0044464;0005575;0005623;0005622;0005829;0044444;0016604;0044451;0044428;0044446;0044422;0043226;0043229;0005634;0043231;0043227;0005654;0031981;0070013;0043233;0031974;0032797;0043234;0032991;0034719;0097504			34.28	67.43	46.10	28.17	40.95	31.90		25	32	19	24	30	16
SCP2	6342	NLTP;NSL-TP;SCP-2;SCP-CHI;SCP-X;SCPX	sterol carrier protein 2;non-specific lipid-transfer protein;propanoyl-CoA C-acyltransferase;sterol carrier protein X	alpha-linolenic acid metabolic process (0036109);bile acid biosynthetic process (0006699);fatty acid beta-oxidation using acyl-CoA oxidase (0033540);inositol trisphosphate biosynthetic process (0032959);lipid hydroperoxide transport (1901373);1902578;peroxisome organization (0007031);phospholipid transport (0015914);positive regulation of intracellular cholesterol transport (0032385);positive reg…	0036109;0001676;0006631;0032787;0019752;0043436;0006082;0044237;0008152;0008150;0009987;0044281;0044710;0044699;0044763;0071704;0044255;0006629;0044238;0033559;0006699;0006694;0008202;1901360;0008610;0044711;0009058;1901576;1901362;0008206;1901615;0072330;0046394;0016053;0044249;0044283;1901617;0033540;0006635;0009062;0044242;0016042;0044712;0009056;1901575;0044248;0072329;0046395;0016054;0044282…	cholesterol binding (0015485);sulfur compound binding (1901681);long-chain fatty acyl-CoA binding (0036042);oleic acid binding (0070538);phosphatidylinositol transporter activity (0008526);propanoyl-CoA C-acyltransferase activity (0033814);receptor binding (0005102)	0015485;0032934;0005496;0008289;0005488;0003674;0097159;0043178;0036094;0000062;0043168;0043167;0050662;0048037;1901681;0036042;0070538;0036041;0005504;0033293;0031406;0043177;0008526;0005548;0005319;0022892;0005215;0033814;0016408;0016747;0016746;0016740;0003824;0005102;0005515	extracellular vesicular exosome (0070062);1903561;membrane (0016020);mitochondrion (0005739);peroxisomal matrix (0005782);protein complex (0043234);nucleoplasm (0005654)	0005737;0044424;0044464;0005575;0005623;0005622;0070062;0031988;0031982;0043226;0065010;0043227;0043230;0044421;0005576;1903561;0043231;0043229;0016020;0005739;0044444;0005634;0005782;0031907;0044438;0044446;0044422;0042579;0070013;0043233;0031974;0044439;0005777;0043234;0032991;0005654;0044428;0031981			344.15	261.29	245.05	295.78	238.86	442.57		251	124	101	252	175	222
IL1RAP	3556	C3orf13;IL-1RAcP;IL1R3	interleukin 1 receptor accessory protein;IL-1 receptor accessory protein;IL-1R3;interleukin-1 receptor 3;interleukin-1 receptor accessory protein;interleukin-1 receptor accessory protein beta	inflammatory response (0006954);interleukin-2 biosynthetic process (0042094);protein complex assembly (0006461);cytokine-mediated signaling pathway (0019221);innate immune response (0045087)	0006955;0002376;0008150;0050896;0006954;0006952;0006950;0042094;0042089;0042107;0019538;0043170;0071704;0008152;0044238;0001816;0044707;0032501;0044699;0032623;0006461;0065003;0022607;0016043;0071840;0044085;0043933;0071822;0070271;0019221;0007166;0007165;0050794;0050789;0065007;0051716;0009987;0007154;0044763;0044700;0023052;0071345;0034097;0010033;0042221;0071310;0070887;0045087;0009611	interleukin-1 receptor activity (0004908)	0004908;0004896;0004888;0038023;0004871;0060089;0003674;0004872	extracellular region (0005576);integral to plasma membrane (0005887)	0005576;0005575;0005887;0016021;0031224;0044425;0016020;0031226;0044459;0044464;0005623;0005886;0071944			13.71	4.21	14.56	7.04	2.73	17.94		10	2	6	6	2	9
CXCL16	58191	CXCLG16;SR-PSOX;SRPSOX;UNQ2759/PRO6714	chemokine (C-X-C motif) ligand 16;C-X-C motif chemokine 16;CXC chemokine ligand 16;scavenger receptor for phosphatidylserine and oxidized low density lipoprotein;small-inducible cytokine B16;transmembrane chemokine CXCL16	lymphocyte chemotaxis (0048247);positive regulation of cell growth (0030307);positive regulation of cell migration (0030335);receptor-mediated endocytosis (0006898);response to interferon-gamma (0034341);response to tumor necrosis factor (0034612)	0006935;0042221;0050896;0008150;0042330;0009605;0040011;0048247;0030595;0050900;0002376;0016477;0048870;0006928;0044763;0009987;0044699;0051674;0051179;0060326;0070887;0051716;0072676;0030307;0001558;0040008;0050789;0065007;0050794;0051128;0045927;0048518;0048522;0030335;0030334;2000145;0040012;0051270;0032879;2000147;0040017;0051272;0006898;0006897;0016192;0006810;0051234;0034097;0010033;0034341…	chemokine activity (0008009);low-density lipoprotein receptor activity (0005041);scavenger receptor activity (0005044)	0008009;0005125;0005102;0005515;0005488;0003674;0042379;0001664;0005126;0005041;0030228;0038024;0004872;0005044	extracellular space (0005615);integral to membrane (0016021);plasma membrane (0005886)	0005576;0005575;0005615;0044421;0016021;0031224;0044425;0016020;0005886;0044464;0005623;0071944			1.37	4.21	2.43	1.17	2.73	0.00		1	2	1	1	2	0
HLA-F	3134	CDA12;HLA-5.4;HLA-CDA12;HLAF;DADB-68M4.2	major histocompatibility complex, class I, F;HLA F antigen;HLA class I histocompatibility antigen, alpha chain F;HLA class I molecule;MHC class I antigen F;MHC class Ib antigen;leukocyte antigen F	antigen processing and presentation of exogenous peptide antigen via MHC class I, TAP-dependent (0002479);antigen processing and presentation of exogenous peptide antigen via MHC class I, TAP-independent (0002480);interferon-gamma-mediated signaling pathway (0060333);positive regulation of T cell mediated cytotoxicity (0001916);type I interferon-mediated signaling pathway (0060337)	0042590;0002474;0048002;0019882;0002376;0008150;0002478;0019884;0002479;0002480;0019221;0007166;0007165;0050794;0050789;0065007;0051716;0009987;0050896;0007154;0044763;0044699;0044700;0023052;0071345;0034097;0010033;0042221;0071310;0070887;0060333;0071346;0034341;0045087;0006952;0006950;0006955;0001916;0001912;0001910;0002703;0002697;0002682;0031341;0002705;0002699;0002684;0048518;0031343;0001914…	peptide antigen binding (0042605);TAP1 binding (0046978);TAP2 binding (0046979);receptor binding (0005102)	0042605;0003823;0005488;0003674;0042277;0033218;0046978;0046977;0005515;0046979;0005102	early endosome membrane (0031901);0098588;ER to Golgi transport vesicle membrane (0012507);Golgi membrane (0000139);integral to lumenal side of endoplasmic reticulum membrane (0071556);0098589;0098553;0098576;0098552;MHC class I protein complex (0042612);phagocytic vesicle membrane (0030670);cell surface (0009986)	0031901;0010008;0031090;0016020;0005575;0044422;0043226;0043227;0044440;0044444;0044424;0044464;0005623;0005622;0005737;0044446;0043229;0005768;0043231;0012505;0098588;0005769;0005783;0012507;0030658;0030659;0012506;0031988;0031982;0044433;0031410;0016023;0030133;0030662;0030135;0030134;0000139;0044431;0005794;0071556;0030176;0031227;0031300;0031224;0044425;0044432;0005789;0098589;0042175;0031301…			26.05	4.21	19.41	28.17	17.74	21.93		19	2	8	24	13	11
WLS	79971	C1orf139;EVI;GPR177;MRP;mig-14;RP11-518D3.2	wntless Wnt ligand secretion mediator;G protein-coupled receptor 177;integral membrane protein GPR177;protein evenness interrupted homolog;protein wntless homolog;putative NF-kappa-B-activating protein 373;putative NFkB activating protein 373	anterior/posterior axis specification (0009948);mesoderm formation (0001707);digestive tract morphogenesis (0048546);tube morphogenesis (0035239);positive regulation of canonical Wnt receptor signaling pathway (0090263);positive regulation of I-kappaB kinase/NF-kappaB cascade (0043123);1902531;1902533;Wnt receptor signaling pathway (0016055)	0009948;0009798;0007389;0044707;0032501;0008150;0044699;0044767;0032502;0007275;0009952;0003002;0001707;0001704;0048646;0009653;0048856;0007369;0048546;0035239;0035295;0048565;0055123;0048731;0048598;0009790;0048332;0048729;0009888;0007498;0090263;0030177;0009967;0009966;0010646;0050794;0050789;0065007;0023051;0048583;0010647;0048522;0048518;0023056;0048584;0030111;0060828;0043123;0043122;1902531…	signal transducer activity (0004871);Wnt-protein binding (0017147);mu-type opioid receptor binding (0031852)	0004871;0060089;0003674;0005515;0005488;0017147;0031852;0031628;0001664;0005102	early endosome membrane (0031901);0098588;Golgi membrane (0000139);integral to membrane (0016021);dendrite cytoplasm (0032839);0036477;dendrite membrane (0032590);cytoplasmic vesicle membrane (0030659)	0031410;0031982;0043226;0005575;0043229;0044424;0044464;0005623;0005622;0044444;0005737;0031901;0010008;0031090;0016020;0044422;0043227;0044440;0044446;0005768;0043231;0012505;0098588;0005769;0000139;0044431;0005794;0016021;0031224;0044425;0005886;0071944;0032839;0032838;0044463;0042995;0097458;0030425;0043005;0036477;0032590;0032589;0031253;0044459;0031256;0031252;0030659;0012506;0031988;0044433…			23.31	25.29	29.12	41.08	32.76	47.85		17	12	12	35	24	24
ATAT1	79969	C6orf134;MEC17;Nbla00487;TAT;DADB-129D20.8	alpha tubulin acetyltransferase 1;TAT;acetyltransferase mec-17 homolog;alpha-TAT;alpha-TAT1;alpha-tubulin N-acetyltransferase 1	alpha-tubulin acetylation (0071929);cellular modified amino acid metabolic process (0006575);neuron development (0048666);regulation of microtubule cytoskeleton organization (0070507)	0071929;0018393;0006475;0006473;0043543;0006464;0036211;0019538;0043170;0071704;0008152;0008150;0044238;0043412;0044267;0044260;0044237;0009987;0018394;0018205;0018193;0006575;0006520;0019752;0043436;0006082;0044281;0044710;0044699;0044763;1901564;0006807;0048666;0048468;0048856;0032502;0048869;0044767;0030154;0030182;0048699;0022008;0007399;0048731;0007275;0044707;0032501;0070507;0032886;0050794…	coenzyme binding (0050662);tubulin N-acetyltransferase activity (0019799)	0050662;0048037;0005488;0003674;0019799;0034212;0008080;0016407;0016747;0016746;0016740;0003824;0016410	coated pit (0005905);cytoplasm (0005737);mitotic spindle (0072686);axon (0030424);focal adhesion (0005925)	0030054;0005575;0042995;0044464;0005623;0005905;0044425;0016020;0012505;0005737;0044424;0005622;0072686;0005819;0043232;0043228;0043226;0043229;0044430;0044446;0044422;0005856;0015630;0030424;0043005;0097458;0005925;0005924;0005912;0070161;0030055;0043234;0032991			9.60	2.11	9.71	5.87	4.09	7.97		7	1	4	5	3	4
CNEP1R1	255919	C16orf69;NEP1-R1;TMEM188;TMP125	CTD nuclear envelope phosphatase 1 regulatory subunit 1;nuclear envelope phosphatase 1-regulatory subunit 1;nuclear envelope phosphatase-regulatory subunit 1;transmembrane protein 188	lipid metabolic process (0006629);positive regulation of protein dephosphorylation (0035307);positive regulation of triglyceride biosynthetic process (0010867);protein localization to nucleus (0034504)	0006629;0044238;0008152;0008150;0044710;0044699;0071704;0035307;0031401;0031399;0032268;0031323;0019222;0050789;0065007;0050794;0051246;0060255;0080090;0032270;0031325;0009893;0048518;0048522;0051247;0010604;0035304;0035303;0019220;0051174;0035306;0045937;0010562;0010867;0010866;0031326;0009889;0046890;0019216;0090207;0031328;0009891;0046889;0045834;0090208;0034504;0033365;0034613;0008104;0033036…	protein binding (0005515)	0005515;0005488;0003674	cytoplasm (0005737);integral to membrane (0016021);Nem1-Spo7 phosphatase complex (0071595);1903293;1902494;0098589;nuclear membrane (0031965)	0005737;0044424;0044464;0005575;0005623;0005622;0016021;0031224;0044425;0016020;0071595;0008287;1903293;1902494;0043234;0032991;0042175;0098589;0012505;0031965;0031090;0044422;0043226;0043227;0044428;0044446;0043229;0005634;0043231;0005635;0031967;0031975			16.45	21.07	19.41	17.61	21.84	11.96		12	10	8	15	16	6
MCOLN2	255231	TRP-ML2;TRPML2	mucolipin 2;mucolipin-2	calcium ion transmembrane transport (0070588);1902578;0098662;0098655;0098660	0070588;0006816;0070838;0030001;0006812;0006811;0044765;0006810;0051234;0051179;0008150;0044699;1902578;0072511;0034220;0055085;0044763;0009987;0098662;0098655;0098660	-	-	integral to membrane (0016021);plasma membrane (0005886)	0016021;0031224;0044425;0005575;0016020;0005886;0044464;0005623;0071944			0.00	2.11	0.00	0.00	0.00	0.00		0	1	0	0	0	0
LRRC57	255252	-	leucine rich repeat containing 57;leucine-rich repeat-containing protein 57	-	-	-	-	extracellular vesicular exosome (0070062);1903561	0070062;0031988;0031982;0043226;0005575;0065010;0043227;0043230;0044421;0005576;1903561			10.97	8.43	24.26	9.39	9.55	23.92		8	4	10	8	7	12
PROSER2	254427	C10orf47	proline and serine rich 2;proline and serine-rich protein 2	-	-	-	-	-	-			0.00	2.11	0.00	0.00	1.36	0.00		0	1	0	0	1	0
SORBS2	8470	ARGBP2;PRO0618	sorbin and SH3 domain containing 2;Arg binding protein 2;Arg/Abl-interacting protein 2;sorbin and SH3 domain-containing protein 2	actin filament organization (0007015);1902589;cell adhesion (0007155);cell migration (0016477)	0007015;0071822;0043933;0016043;0071840;0008150;0030036;0007010;0006996;0009987;0030029;0044763;0044699;1902589;0007155;0022610;0016477;0048870;0006928;0040011;0051674;0051179	cytoskeletal adaptor activity (0008093);metal ion binding (0046872);0044822;RNA binding (0003723);structural constituent of cytoskeleton (0005200);structural constituent of muscle (0008307);protein domain specific binding (0019904)	0008093;0008092;0005515;0005488;0003674;0030674;0060090;0046872;0043169;0043167;0044822;0003723;0003676;0097159;1901363;0005200;0005198;0008307;0019904	actin cytoskeleton (0015629);nucleus (0005634);plasma membrane (0005886);Z disc (0030018);perinuclear region of cytoplasm (0048471)	0015629;0005856;0043232;0043228;0043226;0005575;0043229;0044424;0044464;0005623;0005622;0005634;0043231;0043227;0005886;0016020;0071944;0030018;0044449;0044422;0044444;0005737;0043292;0031674;0030017;0030016;0048471			21.94	44.25	7.28	21.13	19.11	7.97		16	21	3	18	14	4
MYO1B	4430	myr1	myosin IB;MMI-alpha;MMIa;MYH-1c;MYO1B variant protein;myosin I alpha;myosin-I alpha;myosin-Ib;unconventional myosin-Ib	actin filament bundle assembly (0051017);1902589;actin filament-based movement (0030048);metabolic process (0008152);post-Golgi vesicle-mediated transport (0006892);1902582;1902578	0051017;0022607;0016043;0071840;0008150;0044085;0061572;0007015;0071822;0043933;0030036;0007010;0006996;0009987;0030029;0044763;0044699;1902589;0030048;0006928;0008152;0006892;0048193;0016192;0006810;0051234;0051179;1902582;0044765;1902578;0046907;0051649;0051641	actin filament binding (0051015);ATP binding (0005524);microfilament motor activity (0000146);phosphatidylinositol-3,4,5-trisphosphate binding (0005547);phosphatidylinositol-4,5-bisphosphate binding (0005546);1902936;calmodulin binding (0005516)	0051015;0003779;0008092;0005515;0005488;0003674;0032403;0005524;0032550;0001883;0001882;0036094;0097159;0097367;1901363;0032549;0032559;0030554;0017076;0000166;1901265;0032555;0032553;0035639;0043168;0043167;0000146;0003774;0017111;0016462;0016818;0016817;0016787;0003824;0005547;1901981;0035091;0005543;0008289;0005546;1902936;0005516	actin filament (0005884);brush border (0005903);early endosome (0005769);endomembrane system (0012505);endosome membrane (0010008);0098588;extracellular vesicular exosome (0070062);1903561;filopodium (0030175);myosin complex (0016459);perinuclear region of cytoplasm (0048471);plasma membrane (0005886);trans-Golgi network membrane (0032588);Golgi apparatus part (0044431)	0005884;0043234;0032991;0005575;0044430;0044446;0044422;0043226;0044424;0044464;0005623;0005622;0043229;0005856;0043232;0043228;0015629;0005903;0042995;0071944;0005737;0005769;0005768;0043231;0043227;0044444;0012505;0010008;0031090;0016020;0044440;0098588;0070062;0031988;0031982;0065010;0043230;0044421;0005576;1903561;0030175;0016459;0048471;0005886;0032588;0044431;0005794;0005802			56.22	99.04	80.07	59.86	47.77	105.66		41	47	33	51	35	53
TMEM44-AS1	100507297	-	TMEM44 antisense RNA 1	-	-	-	-	-	-			2.74	2.11	0.00	3.52	2.73	0.00		2	1	0	3	2	0
ANKFY1	51479	ANKHZN;BTBD23;ZFYVE14	ankyrin repeat and FYVE domain containing 1;Rabankyrin-5;ankyrin repeat and FYVE domain-containing protein 1;ankyrin repeat hooked to zinc finger motif;ankyrin repeats hooked to a zinc finger motif;rabankyrin-5;rank-5	endosomal vesicle fusion (0034058);1902589;endosome localization (0032439);Golgi to lysosome transport (0090160);1902582;1902578;positive regulation of pinocytosis (0048549);retrograde transport, endosome to Golgi (0042147);endocytosis (0006897)	0034058;0006906;0016050;0006996;0009987;0008150;0016043;0071840;0044801;0044802;0044699;0061024;0061025;0048284;1902589;0044763;0016192;0006810;0051234;0051179;0032439;0051640;0051641;0090160;0006896;0006892;0048193;1902582;0044765;1902578;0046907;0051649;0007034;0016482;0007041;0048549;0045807;0030100;0051128;0050789;0065007;0060627;0050794;0051049;0032879;0051050;0048518;0051130;0048548;0042147…	metal ion binding (0046872);phosphatidylinositol phosphate binding (1901981);Rab GTPase binding (0017137)	0046872;0043169;0043167;0005488;0003674;1901981;0035091;0005543;0008289;0043168;0017137;0017016;0031267;0051020;0019899;0005515	early endosome (0005769);endosome membrane (0010008);0098588;extracellular vesicular exosome (0070062);1903561;lysosomal membrane (0005765);macropinosome (0044354);retromer complex (0030904)	0005769;0005768;0043231;0043227;0043226;0005575;0043229;0044424;0044464;0005623;0005622;0044444;0005737;0012505;0010008;0031090;0016020;0044422;0044440;0044446;0098588;0070062;0031988;0031982;0065010;0043230;0044421;0005576;1903561;0005765;0005774;0044437;0005773;0005764;0000323;0044354;0044352;0030904;0043234;0032991;0044425			13.71	23.18	26.69	29.34	15.01	31.90		10	11	11	25	11	16
ELP5	23587	C17orf81;DERP6;MST071;MSTP071;HSPC002	elongator acetyltransferase complex subunit 5;S-phase 2 protein;dermal papilla derived protein 6;elongator complex protein 5	chromatin organization (0006325);macromolecular complex subunit organization (0043933);positive regulation of cell migration (0030335);regulation of transcription, DNA-dependent (0006355);1903506;transcription, DNA-dependent (0006351);0097659	0006325;0016043;0071840;0008150;0043933;0051276;0006996;0009987;0030335;0030334;2000145;0040012;0050789;0065007;0051270;0032879;0050794;2000147;0040017;0048518;0051272;0048522;0006355;0010468;0060255;0019222;1903506;2001141;0010556;0009889;0031326;0031323;0051252;0019219;0051171;0080090;2000112;0006351;0034645;0009059;0043170;0071704;0008152;1901576;0009058;0044249;0044237;0044260;0097659;0032774…	protein binding (0005515)	0005515;0005488;0003674	cytoplasm (0005737);Elongator holoenzyme complex (0033588);nucleus (0005634)	0005737;0044424;0044464;0005575;0005623;0005622;0033588;0043234;0032991;0005634;0043231;0043227;0043226;0043229			49.36	67.43	65.51	42.25	90.09	47.85		36	32	27	36	66	24
CROCCP3	114819	CROCCL2;dJ798A10.2	ciliary rootlet coiled-coil, rootletin pseudogene 3	-	-	-	-	-	-			0.00	0.00	0.00	1.17	0.00	0.00		0	0	0	1	0	0
WHSC1	7468	MMSET;NSD2;REIIBP;TRX5;WHS;RP11-262P20.3	Wolf-Hirschhorn syndrome candidate 1;IL5 promoter REII region-binding protein;histone-lysine N-methyltransferase NSD2;multiple myeloma SET domain containing protein type III;nuclear SET domain-containing protein 2;probable histone-lysine N-methyltransferase NSD2;trithorax/ash1-related protein 5	atrial septum primum morphogenesis (0003289);atrial septum secundum morphogenesis (0003290);bone development (0060348);membranous septum morphogenesis (0003149);negative regulation of transcription from RNA polymerase II promoter (0000122);1903506;1903507;1902679;transcription, DNA-dependent (0006351);0097659;histone lysine methylation (0034968);macromolecular complex subunit organization (004393…	0009653;0032502;0008150;0048856;0003289;0060413;0060411;0044767;0044699;0003206;0003007;0009887;0048513;0048731;0007275;0044707;0032501;0007507;0072358;0072359;0003205;0003279;0003209;0003230;0003283;0003284;0003290;0003285;0060348;0001501;0003149;0060412;0003281;0003231;0000122;0006357;0006355;0010468;0060255;0019222;0050789;0065007;1903506;2001141;0010556;0009889;0031326;0031323;0050794;0051252…	chromatin binding (0003682);DNA binding (0003677);histone-lysine N-methyltransferase activity (0018024);zinc ion binding (0008270);protein binding (0005515)	0003682;0005488;0003674;0003677;0003676;0097159;1901363;0018024;0016279;0008276;0008168;0016741;0016740;0003824;0016278;0008170;0008757;0042054;0008270;0046914;0046872;0043169;0043167;0005515	chromosome (0005694);cytoplasm (0005737);nuclear membrane (0031965);nucleolus (0005730);nucleoplasm (0005654)	0005694;0043232;0043228;0043226;0005575;0043229;0044424;0044464;0005623;0005622;0005737;0031965;0031090;0016020;0044422;0043227;0044428;0044446;0005634;0043231;0005635;0031967;0031975;0012505;0005730;0031981;0070013;0043233;0031974;0005654			24.68	23.18	36.39	24.65	13.65	23.92		18	11	15	21	10	12
PRMT5	10419	HRMT1L5;IBP72;JBP1;SKB1;SKB1Hs	protein arginine methyltransferase 5;72 kDa ICln-binding protein;HMT1 hnRNP methyltransferase-like 5;SKB1 homolog;histone-arginine N-methyltransferase PRMT5;jak-binding protein 1;protein arginine N-methyltransferase 5;shk1 kinase-binding protein 1 homolog	cell proliferation (0008283);circadian regulation of gene expression (0032922);endothelial cell activation (0042118);histone H4-R3 methylation (0043985);1902589;ncRNA metabolic process (0034660);negative regulation of transcription from RNA polymerase II promoter (0000122);1903506;1903507;1902679;cellular modified amino acid metabolic process (0006575);peptidyl-arginine methylation, to symmetrica…	0008283;0044699;0008150;0032922;0007623;0048511;0010468;0060255;0019222;0050789;0065007;0044707;0032501;0042118;0001775;0044763;0009987;0010467;0043170;0071704;0008152;0043985;0034969;0016571;0006479;0008213;0006464;0036211;0019538;0044238;0043412;0044267;0044260;0044237;0043414;0032259;0016570;0016569;0016568;0006325;0016043;0071840;0043933;0051276;0006996;0044710;1902589;0034660;0016070;0090304…	chromatin binding (0003682);core promoter sequence-specific DNA binding (0001046);histone-arginine N-methyltransferase activity (0008469);protein-arginine omega-N symmetric methyltransferase activity (0035243);ribonucleoprotein complex binding (0043021);transcription corepressor activity (0003714);protein binding (0005515)	0003682;0005488;0003674;0001046;0000976;0043565;0003677;0003676;0097159;1901363;0044212;0000975;0001067;0001047;0008469;0016274;0008276;0008168;0016741;0016740;0003824;0016273;0008170;0008757;0042054;0035243;0043021;0003714;0003712;0000989;0000988;0005515	cytosol (0005829);methylosome (0034709);1990234;1902494;nucleus (0005634)	0005737;0044424;0044464;0005575;0005623;0005622;0005829;0044444;0034709;0034708;1990234;1902494;0043234;0032991;0005634;0043231;0043227;0043226;0043229			2.74	8.43	9.71	2.35	5.46	0.00		2	4	4	2	4	0
ICOSLG	23308	B7-H2;B7H2;B7RP-1;B7RP1;CD275;GL50;ICOS-L;ICOSL;LICOS	inducible T-cell co-stimulator ligand;B7 homolog 2;B7 homologue 2;B7-like protein Gl50;B7-related protein 1;ICOS ligand;transmembrane protein B7-H2 ICOS ligand	B cell activation (0042113);defense response (0006952);hyperosmotic response (0006972);positive regulation of activated T cell proliferation (0042104);signal transduction (0007165);T cell activation (0042110);T cell costimulation (0031295)	0042113;0046649;0045321;0001775;0044763;0009987;0008150;0044699;0002376;0006952;0006950;0050896;0006972;0006970;0009628;0042104;0042102;0042129;0050670;0032944;0070663;0042127;0050794;0050789;0065007;0051249;0002694;0002682;0050865;0050863;0050671;0032946;0070665;0008284;0048522;0048518;0051251;0002696;0002684;0050867;0050870;0046006;0007165;0051716;0007154;0044700;0023052;0042110;0031295;0031294	receptor binding (0005102)	0005102;0005515;0005488;0003674	extracellular vesicular exosome (0070062);1903561;integral to membrane (0016021);plasma membrane (0005886)	0070062;0031988;0031982;0043226;0005575;0065010;0043227;0043230;0044421;0005576;1903561;0016021;0031224;0044425;0016020;0005886;0044464;0005623;0071944			0.00	6.32	0.00	1.17	1.36	0.00		0	3	0	1	1	0
FRMD8	83786	FKSG44	FERM domain containing 8;FERM domain-containing protein 8;FKSG44	-	-	-	-	cytoskeleton (0005856)	0005856;0043232;0043228;0043226;0005575;0043229;0044424;0044464;0005623;0005622			10.97	14.75	14.56	12.91	6.82	19.94		8	7	6	11	5	10
CIART	148523	C1orf51;CHRONO;GM129;RP4-790G17.5	circadian associated repressor of transcription;chIP-derived repressor of network oscillator;circadian-associated transcriptional repressor;computationally highlighted repressor of the network oscillator	circadian regulation of gene expression (0032922);locomotor rhythm (0045475);negative regulation of transcription, DNA-dependent (0045892);1903506;1903507;1902679;transcription, DNA-dependent (0006351);0097659	0032922;0007623;0048511;0008150;0010468;0060255;0019222;0050789;0065007;0044707;0032501;0044699;0045475;0007626;0007610;0050896;0044708;0048512;0007622;0045892;0006355;1903506;2001141;0010556;0009889;0031326;0031323;0050794;0051252;0019219;0051171;0080090;2000112;0010629;0010605;0009892;0048519;1903507;1902679;0010558;0009890;0031327;0031324;0048523;0051253;0045934;0051172;2000113;0006351;0034645…	core promoter sequence-specific DNA binding (0001046);E-box binding (0070888);protein binding (0005515)	0001046;0000976;0043565;0003677;0003676;0097159;0005488;0003674;1901363;0044212;0000975;0001067;0001047;0070888;0005515	PML body (0016605)	0005634;0043231;0043227;0043226;0005575;0043229;0044424;0044464;0005623;0005622;0016605;0016604;0044451;0044428;0044446;0044422;0005654;0031981;0070013;0043233;0031974			5.48	14.75	24.26	12.91	9.55	9.97		4	7	10	11	7	5
RAN	5901	ARA24;Gsp1;TC4;OK/SW-cl.81	RAN, member RAS oncogene family;GTP-binding nuclear protein Ran;GTPase Ran;OK/SW-cl.81;RanGTPase;androgen receptor-associated protein 24;guanosine triphosphatase Ran;member RAS oncogene family;ras-like protein TC4;ras-related nuclear protein	actin cytoskeleton organization (0030036);1902589;androgen receptor signaling pathway (0030521);cellular protein complex localization (0034629);DNA metabolic process (0006259);gene expression (0010467);intracellular transport of virus (0075733);1902579;1902583;mitosis (0007067);1903047;mitotic spindle organization (0007052);positive regulation of protein binding (0032092);positive regulation of t…	0030036;0007010;0006996;0009987;0008150;0016043;0071840;0030029;0044763;0044699;1902589;0030521;0030518;0030522;0007165;0050794;0050789;0065007;0051716;0050896;0007154;0044700;0023052;0034629;0031503;0008104;0033036;0051179;0034613;0070727;0051641;0006259;0044260;0043170;0071704;0008152;0044237;0090304;0006139;0006725;0034641;0006807;0044238;0046483;1901360;0010467;0075733;0046794;0016032;0044403…	androgen receptor binding (0050681);chromatin binding (0003682);GTP binding (0005525);GTPase activity (0003924);0044822;RNA binding (0003723);transcription coactivator activity (0003713);GDP binding (0019003);protein domain specific binding (0019904)	0050681;0035258;0035257;0051427;0005102;0005515;0005488;0003674;0003682;0005525;0032550;0001883;0001882;0036094;0097159;0097367;1901363;0032549;0032561;0019001;0017076;0000166;1901265;0032555;0032553;0035639;0043168;0043167;0003924;0017111;0016462;0016818;0016817;0016787;0003824;0044822;0003723;0003676;0003713;0003712;0000989;0000988;0019003;0019904	cytosol (0005829);extracellular vesicular exosome (0070062);1903561;nuclear pore (0005643);nucleoplasm (0005654);chromatin (0000785);melanosome (0042470);recycling endosome (0055037)	0005737;0044424;0044464;0005575;0005623;0005622;0005829;0044444;0070062;0031988;0031982;0043226;0065010;0043227;0043230;0044421;0005576;1903561;0016020;0005643;0044428;0044446;0044422;0043229;0005634;0043231;0046930;0043234;0032991;0044425;0016021;0031224;0005635;0031967;0031975;0012505;0005654;0031981;0070013;0043233;0031974;0000785;0044427;0005694;0043232;0043228;0042470;0048770;0016023;0031410…			819.93	1133.67	1091.82	740.62	932.25	661.86		598	538	450	631	683	332
BATF2	116071	SARI	basic leucine zipper transcription factor, ATF-like 2;B-ATF-2;basic leucine zipper transcriptional factor ATF-like 2;suppressor of AP-1 regulated by IFN	defense response to protozoan (0042832);response to external biotic stimulus (0043207);0098542;myeloid dendritic cell differentiation (0043011);transcription, DNA-dependent (0006351);0097659;regulation of transcription, DNA-dependent (0006355);1903506	0042832;0001562;0051707;0043207;0009605;0050896;0008150;0009607;0051704;0098542;0006952;0006950;0043011;0001773;0002274;0045321;0001775;0044763;0009987;0044699;0002376;0002573;0002521;0030154;0048869;0044767;0032502;0030097;0048534;0048513;0048856;0048731;0007275;0044707;0032501;0002520;0030099;0097028;0006351;0034645;0009059;0043170;0071704;0008152;1901576;0009058;0044249;0044237;0044260;0097659…	sequence-specific DNA binding (0043565);sequence-specific DNA binding transcription factor activity (0003700);protein binding (0005515)	0043565;0003677;0003676;0097159;0005488;0003674;1901363;0003700;0001071;0005515	nucleus (0005634)	0005634;0043231;0043227;0043226;0005575;0043229;0044424;0044464;0005623;0005622			0.00	0.00	0.00	0.00	1.36	0.00		0	0	0	0	1	0
2008-09-01	-	-	-	-	-	-	-	-	-			26.05	12.64	14.56	38.73	20.47	13.95		19	6	6	33	15	7
CIRBP	1153	CIRP	cold inducible RNA binding protein;A18 hnRNP;cold inducible RNA-binding protein;cold-inducible RNA-binding protein;glycine-rich RNA binding protein	mRNA stabilization (0048255);positive regulation of translation (0045727);positive regulation of gene expression (0010628);response to cold (0009409);response to UV (0009411);stress granule assembly (0034063);negative regulation of translation (0017148);negative regulation of gene expression (0010629)	0048255;0043488;0043487;0010608;0010468;0060255;0019222;0050789;0065007;0008150;0065008;0043489;0045727;0006417;0032268;0031323;0050794;0051246;0080090;2000112;0010556;0009889;0031326;0010557;0009891;0009893;0048518;0010604;0010628;0031328;0031325;0048522;0032270;0051247;0009409;0006950;0050896;0009266;0009628;0009411;0009416;0009314;0034063;0022618;0034622;0065003;0022607;0016043;0071840;0044085…	mRNA 3'-UTR binding (0003730);0044822;nucleotide binding (0000166);SSU rRNA binding (0070181);translation repressor activity (0030371);protein binding (0005515)	0003730;0003729;0044822;0003723;0003676;0097159;0005488;0003674;1901363;0000166;0036094;1901265;0070181;0019843;0030371;0045182;0005515	cytoplasmic stress granule (0010494);0036464;nucleoplasm (0005654)	0005737;0044424;0044464;0005575;0005623;0005622;0010494;0036464;0035770;0030529;0032991;0043232;0043228;0043226;0043229;0044444;0005634;0043231;0043227;0005654;0044428;0044446;0044422;0031981;0070013;0043233;0031974			46.62	35.82	46.10	43.43	31.39	61.80		34	17	19	37	23	31
PRRC2A	7916	BAT2;D6S51;D6S51E;G2;DADB-70P7.5	proline-rich coiled-coil 2A;HLA-B associated transcript 2;HLA-B-associated transcript 2;large proline-rich protein BAT2;proline-rich and coiled-coil-containing protein 2A;protein G2;protein PRRC2A	-	-	0044822;RNA binding (0003723);protein binding (0005515)	0044822;0003723;0003676;0097159;0005488;0003674;1901363;0005515	cytoplasm (0005737);extracellular vesicular exosome (0070062);1903561;membrane (0016020);nucleus (0005634)	0005737;0044424;0044464;0005575;0005623;0005622;0070062;0031988;0031982;0043226;0065010;0043227;0043230;0044421;0005576;1903561;0016020;0005634;0043231;0043229			1.37	0.00	0.00	3.52	4.09	0.00		1	0	0	3	3	0
CSF1	1435	CSF-1;MCSF;RP11-195M16.2	colony stimulating factor 1 (macrophage);lanimostim;macrophage colony-stimulating factor 1	branching involved in mammary gland duct morphogenesis (0060444);developmental process involved in reproduction (0003006);homeostasis of number of cells within a tissue (0048873);inflammatory response (0006954);innate immune response (0045087);macrophage differentiation (0030225);mammary duct terminal end bud growth (0060763);mammary gland fat development (0060611);monocyte activation (0042117);o…	0060444;0048754;0035239;0009653;0032502;0008150;0048856;0044767;0044699;0035295;0007275;0044707;0032501;0061138;0001763;0002009;0048729;0009888;0060429;0060562;0060603;0060443;0022612;0009887;0048513;0048731;0048732;0030879;0061180;0030154;0048869;0044763;0009987;0008283;0003006;0022414;0030097;0048534;0002520;0002376;0048873;0001894;0060249;0042592;0065008;0065007;0048871;0048872;0006954;0006952…	cytokine activity (0005125);growth factor activity (0008083);macrophage colony-stimulating factor receptor binding (0005157);protein homodimerization activity (0042803)	0005125;0005102;0005515;0005488;0003674;0008083;0005157;0005126;0042803;0042802;0046983	extracellular space (0005615);extracellular vesicular exosome (0070062);1903561;integral to membrane (0016021);perinuclear region of cytoplasm (0048471);plasma membrane (0005886);receptor complex (0043235)	0005615;0044421;0005575;0005576;0070062;0031988;0031982;0043226;0065010;0043227;0043230;1903561;0016021;0031224;0044425;0016020;0048471;0044444;0044424;0044464;0005623;0005622;0005737;0005886;0071944;0043235;0043234;0032991			19.20	29.50	67.94	51.64	20.47	115.63		14	14	28	44	15	58
TAPBP	6892	NGS17;TAPA;TPN;TPSN;DADB-159G18.7	TAP binding protein (tapasin);NGS-17;TAP-associated protein;TAP-binding protein;tapasin	1902578;antigen processing and presentation of endogenous peptide antigen via MHC class I (0019885);antigen processing and presentation of exogenous peptide antigen via MHC class I, TAP-dependent (0002479);immune response (0006955);peptide antigen stabilization (0050823);peptide transport (0015833);protein complex assembly (0006461);retrograde vesicle-mediated transport, Golgi to ER (0006890);190…	0042886;0044765;0006810;0051234;0051179;0008150;0044699;1902578;0071705;0019885;0002474;0048002;0019882;0002376;0002483;0019883;0042590;0002478;0019884;0002479;0006955;0050896;0050823;0050822;0006518;0043603;0034641;0006807;0008152;0044237;0009987;1901564;0071704;0015833;0071702;0006461;0065003;0022607;0016043;0071840;0044085;0043933;0071822;0070271;0006890;0048193;0016192;1902582;0046907;0051649…	MHC class I protein binding (0042288);peptide antigen binding (0042605);peptide antigen-transporting ATPase activity (0015433);TAP1 binding (0046978);TAP2 binding (0046979);unfolded protein binding (0051082)	0042288;0042287;0005102;0005515;0005488;0003674;0042605;0003823;0042277;0033218;0015433;0015440;0015197;0022892;0005215;0042626;0015405;0015399;0022804;0022857;0016820;0016817;0016787;0003824;0043492;0042623;0016887;0017111;0016462;0016818;0042887;0022891;0046978;0046977;0046979;0051082	0098588;0098589;Golgi membrane (0000139);integral to lumenal side of endoplasmic reticulum membrane (0071556);0098553;0098576;0098552;TAP complex (0042825)	0005783;0043231;0043227;0043226;0005575;0043229;0044424;0044464;0005623;0005622;0044444;0005737;0012505;0005789;0031090;0016020;0044422;0044425;0044432;0044446;0098588;0098589;0042175;0000139;0044431;0005794;0071556;0030176;0031227;0031300;0031224;0031301;0016021;0098553;0098576;0098552;0042824;0043234;0032991;0042825			115.17	96.93	114.04	119.72	101.00	173.44		84	46	47	102	74	87
ZNF587	84914	ZF6	zinc finger protein 587;zinc finger protein zfp6	regulation of transcription, DNA-dependent (0006355);1903506;transcription, DNA-dependent (0006351);0097659	0006355;0010468;0060255;0019222;0050789;0065007;0008150;1903506;2001141;0010556;0009889;0031326;0031323;0050794;0051252;0019219;0051171;0080090;2000112;0006351;0034645;0009059;0043170;0071704;0008152;1901576;0009058;0044249;0044237;0009987;0044260;0097659;0032774;0016070;0090304;0006139;0006725;0034641;0006807;0044238;0046483;1901360;0034654;0018130;0019438;0044271;1901362;0010467	DNA binding (0003677);metal ion binding (0046872)	0003677;0003676;0097159;0005488;0003674;1901363;0046872;0043169;0043167	nucleus (0005634)	0005634;0043231;0043227;0043226;0005575;0043229;0044424;0044464;0005623;0005622			4.11	4.21	4.85	1.17	2.73	5.98		3	2	2	1	2	3
ATOH8	84913	HATH6;bHLHa21	atonal homolog 8 (Drosophila);atonal homolog 6;basic helix loop helix transcription factor 6;basic helix-loop-helix transcription factor 6;class A basic helix-loop-helix protein 21;helix-loop-helix protein hATH-6;protein atonal homolog 8	cell differentiation (0030154);single-organism developmental process (0044767);nervous system development (0007399);regulation of transcription, DNA-dependent (0006355);1903506;transcription, DNA-dependent (0006351);0097659	0030154;0048869;0044763;0009987;0008150;0044699;0044767;0032502;0007399;0048731;0048856;0007275;0044707;0032501;0006355;0010468;0060255;0019222;0050789;0065007;1903506;2001141;0010556;0009889;0031326;0031323;0050794;0051252;0019219;0051171;0080090;2000112;0006351;0034645;0009059;0043170;0071704;0008152;1901576;0009058;0044249;0044237;0044260;0097659;0032774;0016070;0090304;0006139;0006725;0034641…	DNA binding (0003677);protein dimerization activity (0046983)	0003677;0003676;0097159;0005488;0003674;1901363;0046983;0005515	nucleus (0005634)	0005634;0043231;0043227;0043226;0005575;0043229;0044424;0044464;0005623;0005622			0.00	0.00	4.85	5.87	0.00	0.00		0	0	2	5	0	0
SLC35B4	84912	YEA;YEA4;PSEC0055	solute carrier family 35 (UDP-xylose/UDP-N-acetylglucosamine transporter), member B4;UDP-Xylose/N-Acetylglucosamine transporter;UDP-xylose and UDP-N-acetylglucosamine transporter;YEA4 homolog;solute carrier family 35, member B4	carbohydrate transport (0008643);1902578;regulation of gluconeogenesis (0006111);transmembrane transport (0055085);UDP-N-acetylglucosamine transport (0015788);UDP-xylose transport (0015790)	0008643;0044765;0006810;0051234;0051179;0008150;0044699;1902578;0071702;0006111;0010565;0031323;0019222;0050789;0065007;0050794;0010906;0010675;0006109;0080090;0031326;0009889;0043255;0055085;0044763;0009987;0015788;0015711;0006820;0006811;0015781;0015780;0006862;0015748;0015931;0071705;1901264;0015790	UDP-N-acetylglucosamine transmembrane transporter activity (0005462);UDP-xylose transmembrane transporter activity (0005464)	0005462;0008514;0008509;0015075;0022891;0022857;0005215;0003674;0022892;0015165;0005338;0015215;0015605;1901677;0015932;1901505;0005464	Golgi membrane (0000139);0098588;integral to membrane (0016021)	0005794;0043231;0043227;0043226;0005575;0043229;0044424;0044464;0005623;0005622;0044444;0005737;0012505;0000139;0031090;0016020;0044422;0044431;0044446;0098588;0016021;0031224;0044425			12.34	27.39	21.84	10.56	17.74	21.93		9	13	9	9	13	11
ZNF382	84911	KS1	zinc finger protein 382;KRAB/zinc finger suppressor protein 1;multiple zinc finger and krueppel-associated box protein KS1	negative regulation of transcription, DNA-dependent (0045892);1903506;1903507;1902679;transcription, DNA-dependent (0006351);0097659	0045892;0006355;0010468;0060255;0019222;0050789;0065007;0008150;1903506;2001141;0010556;0009889;0031326;0031323;0050794;0051252;0019219;0051171;0080090;2000112;0010629;0010605;0009892;0048519;1903507;1902679;0010558;0009890;0031327;0031324;0048523;0051253;0045934;0051172;2000113;0006351;0034645;0009059;0043170;0071704;0008152;1901576;0009058;0044249;0044237;0009987;0044260;0097659;0032774;0016070…	DNA binding (0003677);metal ion binding (0046872)	0003677;0003676;0097159;0005488;0003674;1901363;0046872;0043169;0043167	nucleus (0005634)	0005634;0043231;0043227;0043226;0005575;0043229;0044424;0044464;0005623;0005622			1.37	2.11	0.00	1.17	1.36	3.99		1	1	0	1	1	2
TMEM87B	84910	-	transmembrane protein 87B	-	-	-	-	integral to membrane (0016021)	0016021;0031224;0044425;0005575;0016020			6.86	10.54	14.56	12.91	9.55	21.93		5	5	6	11	7	11
[truncated: 14,594 more rows]
